# Supplementary material for: Ancestral function of Inhibitors-of-kappaB regulates Caenorhabditis elegans development
Source: Sci Rep. 2020 Sep 30;10:16153. doi: 10.1038/s41598-020-73146-5 (PMC7527347; doi:10.1038/s41598-020-73146-5)
Supplement: Supplementary file 3 — Supplementary Table S1. [file 41598_2020_73146_MOESM3_ESM.xlsx]

## Sheet: A
ID	Sample	annotation	transcriptId	distanceToTSS
21ur-10890	nfki-1_2_peaks_peak_83	Promoter	Y105C5A.845	-220
21ur-12286	ikb-1_3_peaks_peak_122	Promoter	F53H10.3	351
21ur-13121	ikb-1_2_peaks_peak_42	Promoter	T23G5.8	0
21ur-14981	nfki-1_2_peaks_peak_22	Promoter	F26A3.9	-470
21ur-6496	nfki-1_1_peaks_peak_20	Promoter	C43G2.6	278
2RSSE.4	ikb-1_3_peaks_peak_46	Promoter	2RSSE.4	0
act-4	ikb-1_2_peaks_peak_76	Promoter	M03F4.2b.5	133
afd-1	nfki-1_1_peaks_peak_3	Intron	W03F11.6b	-17862
anat-1	ikb-1_3_peaks_peak_92	Promoter	C17H12.13b.2	882
ant-1.1	nfki-1_2_peaks_peak_70	Promoter	T27E9.1b.1	104
arf-1.2	nfki-1_2_peaks_peak_51	Promoter	B0336.2.3	-328
arf-1.2	ikb-1_3_peaks_peak_58	Promoter	B0336.2.3	-227
atgl-1	ikb-1_3_peaks_peak_59	Promoter	C05D11.7a.1	722
atgl-1	ikb-1_2_peaks_peak_37	Promoter	C05D11.7a.1	703
atx-2	nfki-1_2_peaks_peak_60	Promoter	D2045.1d	0
atx-2	ikb-1_2_peaks_peak_43	Promoter	D2045.1d	0
atx-2	ikb-1_3_peaks_peak_68	Promoter	D2045.1d	0
B0250.5	nfki-1_2_peaks_peak_106	Promoter	B0250.5	0
B0393.3	nfki-1_2_peaks_peak_50	Promoter	B0393.3	130
B0403.6	ikb-1_1_peaks_peak_54	Promoter	B0403.6	-2395
baf-1	ikb-1_3_peaks_peak_66	Promoter	B0464.7.1	0
bag-1	ikb-1_3_peaks_peak_16	Promoter	F57B10.11	-243
C05C10.7	nfki-1_2_peaks_peak_36	Promoter	C05C10.7	602
C05G6.t1	ikb-1_3_peaks_peak_82	Promoter	C05G6.t1	0
C06B3.6	ikb-1_3_peaks_peak_126	Promoter	C06B3.6.1	0
C06B3.6	ikb-1_2_peaks_peak_69	Promoter	C06B3.6.2	184
C07E3.16	nfki-1_2_peaks_peak_37	Promoter	C07E3.16	-334
C08F8.13	nfki-1_1_peaks_peak_21	Promoter	C08F8.13	0
C09D8.11	nfki-1_2_peaks_peak_40	Promoter	C09D8.11	0
C13F10.1	nfki-1_2_peaks_peak_99	Promoter	C13F10.1b	16
C15H11.12	ikb-1_3_peaks_peak_127	Promoter	C15H11.12	-2108
C15H9.5	nfki-1_2_peaks_peak_109	Promoter	C15H9.5.2	17
C26D10.3	ikb-1_3_peaks_peak_38	Promoter	C26D10.3	0
C30E1.9	nfki-1_1_peaks_peak_32	Promoter	C30E1.9a	0
C30E1.9	ikb-1_2_peaks_peak_78	Promoter	C30E1.9a	0
C30E1.9	ikb-1_1_peaks_peak_55	Promoter	C30E1.9a	0
C30E1.9	nfki-1_2_peaks_peak_115	Promoter	C30E1.9a	0
C30E1.9	ikb-1_3_peaks_peak_142	Promoter	C30E1.9a	0
C34B4.2	nfki-1_2_peaks_peak_102	Promoter	C34B4.2a.1	0
C34B4.4	ikb-1_1_peaks_peak_49	Promoter	C34B4.4	634
C34F11.17	ikb-1_2_peaks_peak_20	Promoter	C34F11.17	-373
C37H5.16	ikb-1_2_peaks_peak_62	Promoter	C37H5.16	0
C44B11.6	nfki-1_2_peaks_peak_48	Promoter	C44B11.6	-337
C44C11.t1	nfki-1_2_peaks_peak_44	Promoter	C44C11.t1	737
C56E6.7	nfki-1_1_peaks_peak_12	Promoter	C56E6.7	1179
cah-6	nfki-1_2_peaks_peak_10	Promoter	T28F2.3	1815
casy-1	nfki-1_2_peaks_peak_34	Promoter	B0034.3a.2	2409
CC8.2	ikb-1_2_peaks_peak_53	Promoter	CC8.2a	318
CC8.2	ikb-1_1_peaks_peak_32	Promoter	CC8.2a	161
ccch-1	ikb-1_3_peaks_peak_124	Promoter	F38B7.1b	2253
cdk-12	ikb-1_3_peaks_peak_54	Exon	B0285.1c	3208
ckr-2	ikb-1_1_peaks_peak_24	Promoter	Y39A3B.5b	1816
coel-1	nfki-1_1_peaks_peak_31	Promoter	C52B9.3b	2180
cox-5A	nfki-1_2_peaks_peak_69	Promoter	Y37D8A.14.1	-75
cpf-2	ikb-1_3_peaks_peak_77	Promoter	F56A8.6.1	0
cpf-2	ikb-1_1_peaks_peak_30	Promoter	F56A8.6.1	0
csn-1	ikb-1_2_peaks_peak_71	Promoter	Y59A8A.1.1	0
cyc-2.1	ikb-1_3_peaks_peak_87	Promoter	E04A4.7.3	58
D2045.2	ikb-1_1_peaks_peak_29	Promoter	D2045.2	0
daf-19	ikb-1_1_peaks_peak_15	Promoter	F33H1.1b	-205
dip-2	nfki-1_2_peaks_peak_13	Promoter	F28B3.4	-144
dnc-6	nfki-1_1_peaks_peak_5	Downstream	Y54E10A.5.2	3317
dnc-6	nfki-1_2_peaks_peak_7	Downstream	Y54E10A.5.2	3309
dnc-6	ikb-1_2_peaks_peak_5	Downstream	Y54E10A.5.2	3312
dnc-6	ikb-1_1_peaks_peak_4	Downstream	Y54E10A.5.2	3320
dnj-13	nfki-1_2_peaks_peak_42	Promoter	F54D5.8	0
dnj-19	ikb-1_3_peaks_peak_112	Promoter	T05C3.5.1	0
dnj-29	ikb-1_1_peaks_peak_12	Promoter	Y63D3A.6a.1	-6
dnj-29	ikb-1_3_peaks_peak_27	Promoter	Y63D3A.6a.1	0
eaf-1	ikb-1_3_peaks_peak_11	Promoter	D1007.16	0
ears-2	ikb-1_2_peaks_peak_51	Promoter	T07A9.2	38
eef-2	nfki-1_2_peaks_peak_27	Promoter	F25H5.4.1	0
eef-2	ikb-1_3_peaks_peak_22	Promoter	F25H5.4.1	0
egl-30	nfki-1_2_peaks_peak_5	Promoter	M01D7.7a	0
egl-30	ikb-1_2_peaks_peak_3	Promoter	M01D7.7a	0
egl-30	ikb-1_1_peaks_peak_3	Promoter	M01D7.7a	-3
egl-30	ikb-1_3_peaks_peak_6	Promoter	M01D7.7a	0
ell-1	ikb-1_3_peaks_peak_84	Promoter	Y24D9A.1b	-53
epc-1	ikb-1_3_peaks_peak_74	Promoter	Y111B2A.11	0
epg-8	ikb-1_2_peaks_peak_13	Promoter	Y106G6A.2a	-347
erd-2.1	nfki-1_2_peaks_peak_110	Promoter	F09B9.3	1144
erfa-3	ikb-1_3_peaks_peak_123	Promoter	H19N07.1.1	-69
eri-5	ikb-1_3_peaks_peak_83	Promoter	Y38F2AR.1	0
F09E10.10	ikb-1_3_peaks_peak_133	Promoter	F09E10.10	0
F11A6.12	ikb-1_1_peaks_peak_9	Promoter	F11A6.12	-268
F13G3.10	ikb-1_1_peaks_peak_6	Promoter	F13G3.10c.1	-545
F20G2.5	ikb-1_1_peaks_peak_50	Promoter	F20G2.5	1321
F22B7.9	ikb-1_2_peaks_peak_38	Promoter	F22B7.9	-7
F22B7.9	nfki-1_2_peaks_peak_55	Promoter	F22B7.9	-26
F22D6.2	nfki-1_2_peaks_peak_19	Promoter	F22D6.2.2	0
F22D6.2	nfki-1_2_peaks_peak_20	Promoter	F22D6.2.1	-1747
F22D6.2	ikb-1_2_peaks_peak_8	Promoter	F22D6.2.1	0
F25F6.2	ikb-1_3_peaks_peak_136	Promoter	F25F6.2	0
F26A3.4	ikb-1_3_peaks_peak_19	Promoter	F26A3.4.1	0
F26A3.4	nfki-1_1_peaks_peak_7	Promoter	F26A3.4.1	0
F26A3.4	nfki-1_2_peaks_peak_23	Promoter	F26A3.4.1	-58
F26A3.4	ikb-1_1_peaks_peak_7	Promoter	F26A3.4.1	0
F26A3.4	ikb-1_2_peaks_peak_10	Promoter	F26A3.4.1	0
F26F12.11	ikb-1_2_peaks_peak_64	Promoter	F26F12.11	0
F26F12.2	ikb-1_2_peaks_peak_63	Promoter	F26F12.2	-644
F26F12.3	nfki-1_2_peaks_peak_92	Promoter	F26F12.3c.1	127
F29B9.11	nfki-1_2_peaks_peak_78	Promoter	F29B9.11.2	-206
F31A3.3	nfki-1_1_peaks_peak_34	Promoter	F31A3.3	0
F33C8.9	nfki-1_2_peaks_peak_114	Promoter	F33C8.9	-50
F33E11.2	nfki-1_2_peaks_peak_89	Distal Intergenic	F33E11.2	-5773
F33G12.t1	ikb-1_3_peaks_peak_34	Promoter	F33G12.t1	-162
F37F2.2	ikb-1_3_peaks_peak_5	Promoter	F37F2.2.1	-62
F38A6.4	ikb-1_2_peaks_peak_74	Promoter	F38A6.4	-1831
F39G3.3	ikb-1_3_peaks_peak_110	Promoter	F39G3.3	-66
F42A9.9	ikb-1_2_peaks_peak_56	Promoter	F42A9.9	-1093
F44E5.4	ikb-1_1_peaks_peak_19	Promoter	F44E5.4	-9
F44E5.4	ikb-1_2_peaks_peak_30	Promoter	F44E5.4	-57
F44E7.14	ikb-1_3_peaks_peak_113	Promoter	F44E7.14	-1469
F46C5.1	ikb-1_3_peaks_peak_41	Promoter	F46C5.1	385
F48C1.12	nfki-1_2_peaks_peak_14	Promoter	F48C1.12	0
F52D10.7	ikb-1_3_peaks_peak_140	Promoter	F52D10.7	0
F52G2.3	nfki-1_1_peaks_peak_22	Promoter	F52G2.3.1	-1191
F52G2.3	nfki-1_2_peaks_peak_81	Promoter	F52G2.3.1	-1101
F52G2.3	ikb-1_1_peaks_peak_40	Promoter	F52G2.3.1	-1105
F52G3.3	ikb-1_1_peaks_peak_56	Downstream	F52G3.3	3653
F52G3.3	nfki-1_1_peaks_peak_33	Downstream	F52G3.3	3395
F52G3.3	ikb-1_2_peaks_peak_79	Downstream	F52G3.3	3219
F53A3.8	ikb-1_3_peaks_peak_50	Intron	F53A3.8	-3328
F53F10.2	ikb-1_3_peaks_peak_9	Promoter	F53F10.2b.1	-489
F54F12.5	ikb-1_3_peaks_peak_75	Distal Intergenic	F54F12.5	-4791
F54H12.5	nfki-1_2_peaks_peak_54	Promoter	F54H12.5	207
F56A8.3	ikb-1_2_peaks_peak_48	Promoter	F56A8.3b.2	0
F56C11.3	nfki-1_2_peaks_peak_1	Promoter	F56C11.3	919
F57G12.7	nfki-1_2_peaks_peak_112	Promoter	F57G12.7	0
F58D5.5	ikb-1_2_peaks_peak_16	Promoter	F58D5.5	1956
F58D5.9	nfki-1_1_peaks_peak_8	Promoter	F58D5.9	896
F58D5.9	ikb-1_1_peaks_peak_10	Promoter	F58D5.9	977
F58F12.1	ikb-1_3_peaks_peak_36	Promoter	F58F12.1.1	0
F59B8.5	ikb-1_1_peaks_peak_37	Promoter	F59B8.5	-1027
fbp-1	nfki-1_2_peaks_peak_6	Promoter	K07A3.1.1	0
fbxa-55	nfki-1_1_peaks_peak_16	Downstream	T12B5.6a	4452
fbxa-55	nfki-1_2_peaks_peak_46	Downstream	T12B5.6a	4388
fbxa-55	ikb-1_2_peaks_peak_34	Downstream	T12B5.6a	4382
fbxa-55	ikb-1_1_peaks_peak_22	Downstream	T12B5.6a	4375
fbxa-55	ikb-1_3_peaks_peak_48	Downstream	T12B5.6a	4418
fbxb-72	ikb-1_1_peaks_peak_43	Promoter	H24O09.2	-87
fbxb-72	ikb-1_2_peaks_peak_60	Promoter	H24O09.2	-306
fbxb-72	nfki-1_1_peaks_peak_25	Promoter	H24O09.2	-300
fln-1	nfki-1_2_peaks_peak_72	3' UTR	Y66H1B.2c.2	4170
gei-4	nfki-1_2_peaks_peak_45	Promoter	W07B3.2c.1	-402
glr-8	ikb-1_3_peaks_peak_138	Promoter	F22A3.3	-779
gspd-1	ikb-1_1_peaks_peak_39	Promoter	B0035.5.1	-532
gsr-1	ikb-1_1_peaks_peak_25	Promoter	C46F11.2a	0
H15M21.1	ikb-1_3_peaks_peak_18	Promoter	H15M21.1	459
H21P03.2	ikb-1_3_peaks_peak_98	Promoter	H21P03.2.1	0
H34C03.18	ikb-1_3_peaks_peak_91	Promoter	H34C03.18	278
H36N01.4	ikb-1_3_peaks_peak_23	Promoter	H36N01.4	-1305
hif-1	ikb-1_3_peaks_peak_130	Promoter	F38A6.3a.1	-1290
hlh-30	nfki-1_2_peaks_peak_75	Intron	W02C12.3h.2	-3632
hsp-1	ikb-1_3_peaks_peak_105	Promoter	F26D10.3.2	928
hsp-1	nfki-1_2_peaks_peak_85	Promoter	F26D10.3.1	-111
hsp-1	ikb-1_3_peaks_peak_104	Promoter	F26D10.3.1	0
icd-2	ikb-1_3_peaks_peak_2	Promoter	Y65B4BR.5a.1	-193
icl-1	nfki-1_1_peaks_peak_26	Promoter	C05E4.9a	134
icl-1	ikb-1_1_peaks_peak_44	Promoter	C05E4.9a	606
icl-1	nfki-1_2_peaks_peak_90	Promoter	C05E4.9a	0
icl-1	ikb-1_2_peaks_peak_61	Promoter	C05E4.9a	0
icl-1	ikb-1_3_peaks_peak_109	Promoter	C05E4.9a	0
ife-4	ikb-1_3_peaks_peak_132	Promoter	C05D9.5	-532
ikke-1	ikb-1_3_peaks_peak_64	Promoter	R107.4d.1	-1032
imb-3	ikb-1_3_peaks_peak_1	Promoter	C53D5.6.1	-159
ipla-6	ikb-1_3_peaks_peak_90	Promoter	Y73B6BL.4	-137
K01F9.6	nfki-1_2_peaks_peak_58	Promoter	K01F9.6	0
K02F3.13	ikb-1_2_peaks_peak_33	Promoter	K02F3.13	-1068
K04B12.2	ikb-1_2_peaks_peak_31	Promoter	K04B12.2b.1	148
K04B12.5	ikb-1_1_peaks_peak_21	Promoter	K04B12.5	-355
K05C4.2	ikb-1_3_peaks_peak_28	Promoter	K05C4.2.2	-127
K05C4.7	ikb-1_3_peaks_peak_29	Promoter	K05C4.7.2	-71
K05C4.7	nfki-1_2_peaks_peak_29	Promoter	K05C4.7.2	0
K08E5.7	nfki-1_2_peaks_peak_59	Promoter	K08E5.7	-257
K08F8.12	ikb-1_2_peaks_peak_26	Promoter	K08F8.12	583
K08F8.12	ikb-1_3_peaks_peak_40	Promoter	K08F8.12	717
K09G1.1	ikb-1_1_peaks_peak_47	Promoter	K09G1.1d	-309
K09G1.1	ikb-1_3_peaks_peak_120	Promoter	K09G1.1d	-234
kel-3	ikb-1_2_peaks_peak_49	Promoter	T27E9.4a.1	0
kin-14	ikb-1_1_peaks_peak_5	Promoter	F22D6.1	0
kin-14	ikb-1_3_peaks_peak_17	Promoter	F22D6.1	0
kin-14	ikb-1_2_peaks_peak_7	Promoter	F22D6.1	0
kin-14	nfki-1_2_peaks_peak_18	Promoter	F22D6.1	0
larp-5	ikb-1_3_peaks_peak_8	Promoter	T12F5.5a	-279
lgc-26	ikb-1_2_peaks_peak_59	Promoter	Y58G8A.1	-2728
lgc-26	ikb-1_3_peaks_peak_108	Promoter	Y58G8A.1	-2738
lgc-26	nfki-1_2_peaks_peak_88	Promoter	Y58G8A.1	-2730
lgc-26	nfki-1_1_peaks_peak_24	Promoter	Y58G8A.1	-2732
lgc-26	ikb-1_1_peaks_peak_42	Promoter	Y58G8A.1	-2731
lgg-1	ikb-1_2_peaks_peak_23	Promoter	C32D5.9.1	-356
lgg-2	ikb-1_3_peaks_peak_96	Promoter	ZK593.6b.2	0
lin-56	ikb-1_2_peaks_peak_27	Promoter	ZK673.3	-303
lpin-1	nfki-1_2_peaks_peak_103	Promoter	H37A05.1	-1524
lsm-5	nfki-1_2_peaks_peak_104	Promoter	F28F8.3.1	-135
M01H9.3	nfki-1_1_peaks_peak_18	Promoter	M01H9.3d.1	0
M01H9.3	ikb-1_1_peaks_peak_33	Promoter	M01H9.3d.1	0
M01H9.3	nfki-1_2_peaks_peak_76	Promoter	M01H9.3b	0
M01H9.3	ikb-1_2_peaks_peak_54	Promoter	M01H9.3b	0
M01H9.3	ikb-1_3_peaks_peak_85	Promoter	M01H9.3b	0
M01H9.6	nfki-1_1_peaks_peak_19	Promoter	M01H9.6	1754
M01H9.6	ikb-1_1_peaks_peak_34	Promoter	M01H9.6	0
M01H9.6	ikb-1_1_peaks_peak_35	Promoter	M01H9.6	1982
M163.8	nfki-1_2_peaks_peak_113	Promoter	M163.8.1	-1041
mab-31	nfki-1_2_peaks_peak_8	Promoter	Y54E10A.16a	1293
madf-11	ikb-1_3_peaks_peak_57	Promoter	C05D2.6b	44
mai-1	ikb-1_3_peaks_peak_135	Promoter	K10B3.9.1	-367
mak-1	ikb-1_2_peaks_peak_25	Promoter	K08F8.1e.4	-426
mak-1	ikb-1_3_peaks_peak_39	Promoter	K08F8.1b.1	-18
manf-1	ikb-1_2_peaks_peak_52	Promoter	Y54G2A.23.1	-449
mask-1	ikb-1_3_peaks_peak_95	Promoter	R11A8.7e	0
mdl-1	ikb-1_3_peaks_peak_139	Promoter	R03E9.1	192
mdt-26	ikb-1_2_peaks_peak_22	Promoter	C25H3.6a	0
mekk-3	ikb-1_2_peaks_peak_14	Promoter	Y106G6A.1	136
micu-1	nfki-1_2_peaks_peak_80	Promoter	Y67H2A.4b	-74
mig-38	ikb-1_3_peaks_peak_100	Promoter	F40F11.2b	0
mnk-1	nfki-1_1_peaks_peak_14	Promoter	R166.5a	0
mnk-1	nfki-1_2_peaks_peak_39	Promoter	R166.5a	-188
mnk-1	ikb-1_2_peaks_peak_29	Promoter	R166.5a	0
mnk-1	ikb-1_1_peaks_peak_17	Promoter	R166.5a	1000
mnk-1	ikb-1_1_peaks_peak_18	Promoter	R166.5a	-1138
mnk-1	ikb-1_3_peaks_peak_45	Promoter	R166.5a	0
mrpl-12	nfki-1_2_peaks_peak_63	Promoter	W09D10.3	-171
mrps-12	ikb-1_3_peaks_peak_131	Promoter	T03D8.2.1	0
msa-1	ikb-1_3_peaks_peak_93	Promoter	ZC410.5c.2	41
mtss-1	nfki-1_2_peaks_peak_56	Promoter	PAR2.1.1	-19
mtx-1	ikb-1_3_peaks_peak_30	Promoter	F39B2.11	0
mys-4	nfki-1_2_peaks_peak_26	Promoter	C34B7.4	-212
NA	nfki-1_2_peaks_peak_116	Promoter	R106.1	1646
NA	ikb-1_3_peaks_peak_51	Promoter	W04B5.3b	0
nac-3	ikb-1_3_peaks_peak_67	Promoter	K08E5.2b.2	-167
nduo-1	ikb-1_1_peaks_peak_41	Promoter	MTCE.11	0
nduo-1	ikb-1_2_peaks_peak_58	Promoter	MTCE.11	0
nduo-1	ikb-1_3_peaks_peak_107	Promoter	MTCE.11	0
nduo-1	nfki-1_1_peaks_peak_23	Promoter	MTCE.11	0
nduo-1	nfki-1_2_peaks_peak_86	Promoter	MTCE.11	0
nemp-1	ikb-1_3_peaks_peak_47	Promoter	F10C5.2.1	0
nfyc-1	nfki-1_2_peaks_peak_32	Promoter	F23F1.1	113
nhr-26	ikb-1_3_peaks_peak_141	Promoter	T07C5.5	2263
nhr-49	ikb-1_2_peaks_peak_12	Promoter	K10C3.6c.1	-535
npp-11	nfki-1_2_peaks_peak_11	Promoter	F53F10.5.1	0
npp-18	ikb-1_3_peaks_peak_79	Promoter	Y43F4B.4.1	0
npp-2	nfki-1_2_peaks_peak_25	Promoter	T01G9.4.1	-134
npp-3	nfki-1_2_peaks_peak_43	Promoter	K12D12.2.2	77
nrx-1	nfki-1_1_peaks_peak_29	Promoter	C29A12.4e	-920
osm-12	nfki-1_2_peaks_peak_65	Promoter	Y75B8A.12	2738
otub-2	ikb-1_2_peaks_peak_1	Promoter	Y50C1A.1	-956
pbs-4	ikb-1_3_peaks_peak_10	Promoter	T20F5.2.1	0
pck-1	ikb-1_2_peaks_peak_32	Promoter	W05G11.6c	88
pck-2	nfki-1_2_peaks_peak_24	Promoter	R11A5.4c.1	444
pck-2	ikb-1_2_peaks_peak_11	Promoter	R11A5.4c.1	861
pck-2	ikb-1_3_peaks_peak_20	Promoter	R11A5.4d.2	227
pfd-1	ikb-1_1_peaks_peak_38	Promoter	C08F8.1	0
pfkb-1.2	ikb-1_3_peaks_peak_88	Promoter	K02B2.1	-232
pigm-1	nfki-1_2_peaks_peak_41	Promoter	B0491.1	49
pmp-2	ikb-1_3_peaks_peak_37	Promoter	C44B7.9	-935
pot-3	nfki-1_1_peaks_peak_17	Promoter	3R5.1	1306
pot-3	ikb-1_1_peaks_peak_31	Promoter	3R5.1	1086
pot-3	nfki-1_2_peaks_peak_71	Promoter	3R5.1	546
pot-3	ikb-1_3_peaks_peak_80	Promoter	3R5.1	595
pot-3	ikb-1_2_peaks_peak_50	Promoter	3R5.1	697
pqn-44	nfki-1_2_peaks_peak_15	Promoter	F55A12.9d.1	-832
pqn-44	ikb-1_3_peaks_peak_13	Promoter	F55A12.9b	0
pro-1	nfki-1_2_peaks_peak_38	Promoter	R166.4.1	-299
psf-3	ikb-1_2_peaks_peak_2	Promoter	Y65B4BR.8	-233
R02F2.1	ikb-1_3_peaks_peak_56	Promoter	R02F2.1d.1	-233
R02F2.9	ikb-1_3_peaks_peak_55	Promoter	R02F2.9	99
R05F9.9	ikb-1_3_peaks_peak_33	Promoter	R05F9.9	0
R06C1.11	ikb-1_3_peaks_peak_24	Promoter	R06C1.11	314
R06C1.4	ikb-1_2_peaks_peak_15	Promoter	R06C1.4	0
R07G3.14	ikb-1_2_peaks_peak_24	Promoter	R07G3.14	0
R08D7.8	ikb-1_2_peaks_peak_39	Promoter	R08D7.8	291
R107.5	ikb-1_2_peaks_peak_40	Promoter	R107.5b	766
R107.5	ikb-1_3_peaks_peak_65	Promoter	R107.5b	0
R107.5	ikb-1_2_peaks_peak_41	Promoter	R107.5a	-202
R11A8.1	ikb-1_3_peaks_peak_94	Promoter	R11A8.1	0
R12B2.6	nfki-1_2_peaks_peak_52	Promoter	R12B2.6	-36
R166.6	nfki-1_1_peaks_peak_13	Promoter	R166.6	0
R166.6	ikb-1_1_peaks_peak_16	Promoter	R166.6	0
R166.6	ikb-1_2_peaks_peak_28	Promoter	R166.6	0
R166.6	ikb-1_3_peaks_peak_43	Promoter	R166.6	0
R166.7	ikb-1_3_peaks_peak_44	Promoter	R166.7	-201
rbg-2	ikb-1_3_peaks_peak_21	Promoter	T22C1.10b	0
rnf-121	ikb-1_1_peaks_peak_27	Promoter	C16C10.5	0
rpl-3	ikb-1_3_peaks_peak_52	Promoter	F13B10.2a.1	-33
rps-11	ikb-1_3_peaks_peak_101	Promoter	F40F11.1.1	0
rps-26	ikb-1_3_peaks_peak_31	Promoter	F39B2.6.1	-153
rps-26	ikb-1_2_peaks_peak_18	Promoter	F39B2.6.1	-334
rps-26	ikb-1_1_peaks_peak_13	Promoter	F39B2.6.1	-294
rps-26	nfki-1_1_peaks_peak_10	Promoter	F39B2.6.1	-249
rps-26	nfki-1_2_peaks_peak_30	Promoter	F39B2.6.1	-102
rpt-2	nfki-1_2_peaks_peak_93	Promoter	F29G9.5.2	42
rrn-2.1	nfki-1_1_peaks_peak_11	Promoter	F31C3.11	0
rrn-2.1	nfki-1_2_peaks_peak_31	Promoter	F31C3.11	0
rrn-2.1	ikb-1_1_peaks_peak_14	Promoter	F31C3.11	0
rrn-2.1	ikb-1_3_peaks_peak_32	Promoter	F31C3.11	0
rrn-2.1	ikb-1_2_peaks_peak_19	Promoter	F31C3.11	0
sar-1	nfki-1_2_peaks_peak_77	Promoter	ZK180.4	0
sar-1	ikb-1_3_peaks_peak_86	Promoter	ZK180.4	0
sca-1	ikb-1_3_peaks_peak_69	Promoter	K11D9.2b.1	396
sec-24.1	ikb-1_3_peaks_peak_99	Promoter	F12F6.6	4
set-25	ikb-1_3_peaks_peak_78	Promoter	Y43F4B.3	9
sls-2.1	nfki-1_2_peaks_peak_33	Promoter	ZK1248.18	0
sls-2.4	ikb-1_2_peaks_peak_6	Promoter	R12E2.16	-1
sma-9	nfki-1_2_peaks_peak_111	Promoter	T05A10.1b	0
snap-1	ikb-1_3_peaks_peak_118	Promoter	D1014.3.1	-171
snr-1	nfki-1_2_peaks_peak_84	Promoter	Y116A8C.42.2	201
sodh-1	nfki-1_2_peaks_peak_101	Promoter	K12G11.3	584
sodh-1	ikb-1_1_peaks_peak_48	Promoter	K12G11.3	79
sodh-1	ikb-1_3_peaks_peak_125	Promoter	K12G11.3	0
sodh-1	ikb-1_2_peaks_peak_68	Promoter	K12G11.3	153
spat-3	ikb-1_3_peaks_peak_137	Promoter	T13H2.5a	47
spcs-2	nfki-1_2_peaks_peak_68	Promoter	Y37D8A.10	0
spe-39	ikb-1_3_peaks_peak_117	Promoter	ZC404.3b	-78
sqd-1	ikb-1_1_peaks_peak_36	Promoter	Y73B6BL.6a.1	-206
sqd-1	ikb-1_3_peaks_peak_89	Promoter	Y73B6BL.6a.1	-68
stc-1	nfki-1_2_peaks_peak_35	Promoter	F54C9.2	0
sup-26	ikb-1_3_peaks_peak_53	Promoter	R10E4.2e.1	-946
swsn-4	ikb-1_3_peaks_peak_97	Promoter	F01G4.1	0
swt-4	nfki-1_2_peaks_peak_61	Promoter	Y39A1A.8	0
T01B6.9	nfki-1_2_peaks_peak_108	Promoter	T01B6.9	-1088
T02D1.8	ikb-1_3_peaks_peak_106	Promoter	T02D1.8	-10
T04C9.8	nfki-1_2_peaks_peak_53	Promoter	T04C9.8	1000
T06E8.4	ikb-1_2_peaks_peak_67	Promoter	T06E8.4	0
T07A9.10	ikb-1_3_peaks_peak_81	Promoter	T07A9.10	0
T07E3.3	ikb-1_3_peaks_peak_60	Promoter	T07E3.3	0
T20F7.1	ikb-1_2_peaks_peak_77	Promoter	T20F7.1	-339
T24A11.5	nfki-1_2_peaks_peak_49	Promoter	T24A11.5	-1979
T26H5.8	ikb-1_2_peaks_peak_70	Promoter	T26H5.8	98
T27A3.9	nfki-1_2_peaks_peak_17	Promoter	T27A3.9	-118
T28B11.1	ikb-1_3_peaks_peak_121	Promoter	T28B11.1.1	0
T28B8.1	ikb-1_1_peaks_peak_8	Promoter	T28B8.1.1	0
T28F4.5	nfki-1_2_peaks_peak_21	Promoter	T28F4.5.1	0
T28F4.5	ikb-1_2_peaks_peak_9	Promoter	T28F4.5.2	103
taf-12	nfki-1_2_peaks_peak_64	Promoter	Y56A3A.4b.1	-596
tba-2	nfki-1_1_peaks_peak_9	Promoter	C47B2.3.2	-10
tba-2	ikb-1_2_peaks_peak_17	Promoter	C47B2.3.2	0
tba-2	ikb-1_3_peaks_peak_25	Promoter	C47B2.3.1	0
tba-2	nfki-1_2_peaks_peak_28	Promoter	C47B2.3.1	0
tba-2	ikb-1_1_peaks_peak_11	Promoter	C47B2.3.2	0
tbca-1	ikb-1_3_peaks_peak_7	Promoter	Y39G10AR.20	0
toc-1	ikb-1_2_peaks_peak_35	Promoter	ZC395.3b	0
tos-1	nfki-1_1_peaks_peak_28	Promoter	K07B1.6b.1	295
tos-1	ikb-1_1_peaks_peak_46	Promoter	K07B1.6b.1	244
tos-1	nfki-1_2_peaks_peak_100	Promoter	K07B1.6b.1	0
tos-1	ikb-1_3_peaks_peak_119	Promoter	K07B1.6b.1	0
tos-1	ikb-1_2_peaks_peak_66	Promoter	K07B1.6b.1	171
tts-1	nfki-1_1_peaks_peak_30	Promoter	F09E10.11a	0
tts-1	ikb-1_1_peaks_peak_53	Promoter	F09E10.11a	0
tts-1	nfki-1_2_peaks_peak_107	Promoter	F09E10.11a	0
tts-1	ikb-1_2_peaks_peak_75	Promoter	F09E10.11a	0
tyms-1	ikb-1_3_peaks_peak_12	Promoter	Y110A7A.4	986
ufbp-1	ikb-1_3_peaks_peak_61	Promoter	ZK1236.7.1	-608
ufd-1	ikb-1_3_peaks_peak_102	Promoter	F19B6.2b	0
unc-103	ikb-1_1_peaks_peak_26	Promoter	C30D11.1h	-728
unc-108	nfki-1_2_peaks_peak_12	Promoter	F53F10.4.1	-511
unc-40	ikb-1_3_peaks_peak_14	Exon	T19B4.7.2	4701
unc-44	ikb-1_2_peaks_peak_55	Promoter	B0350.2f.2	34
unc-73	nfki-1_1_peaks_peak_6	Promoter	F55C7.7c	0
unc-83	nfki-1_2_peaks_peak_98	Promoter	W01A11.3c	807
vhp-1	ikb-1_3_peaks_peak_35	Promoter	F08B1.1c.3	-428
vhp-1	ikb-1_2_peaks_peak_21	Promoter	F08B1.1c.3	-96
vps-2	ikb-1_1_peaks_peak_20	Promoter	Y46G5A.12.2	607
W03F9.1	nfki-1_2_peaks_peak_87	Promoter	W03F9.1	-137
W04D12.1	ikb-1_2_peaks_peak_36	Promoter	W04D12.1	0
W04D12.1	ikb-1_1_peaks_peak_28	Promoter	W04D12.1	741
W05B2.8	ikb-1_3_peaks_peak_70	Promoter	W05B2.8	-168
W06H8.14	ikb-1_3_peaks_peak_116	Promoter	W06H8.14	-368
W06H8.5	nfki-1_2_peaks_peak_94	Promoter	W06H8.5	2360
W06H8.5	nfki-1_2_peaks_peak_95	Promoter	W06H8.5	970
W06H8.5	nfki-1_2_peaks_peak_96	Promoter	W06H8.5	0
W06H8.5	nfki-1_2_peaks_peak_97	Promoter	W06H8.5	-1445
W06H8.5	ikb-1_3_peaks_peak_114	Promoter	W06H8.5	0
W06H8.5	ikb-1_2_peaks_peak_65	Promoter	W06H8.5	524
W06H8.6	ikb-1_3_peaks_peak_115	Promoter	W06H8.6.1	-96
W08E3.2	ikb-1_3_peaks_peak_26	Promoter	W08E3.2	-699
xrep-4	nfki-1_2_peaks_peak_16	Promoter	F46F11.6	0
Y111B2A.10	ikb-1_2_peaks_peak_45	Promoter	Y111B2A.10b.1	-200
Y111B2A.10	nfki-1_2_peaks_peak_67	Promoter	Y111B2A.10b.1	-310
Y111B2A.10	ikb-1_3_peaks_peak_72	Promoter	Y111B2A.10b.3	123
Y111B2A.10	ikb-1_3_peaks_peak_73	Promoter	Y111B2A.10b.1	-319
Y111B2A.9	ikb-1_3_peaks_peak_71	Intron	Y111B2A.9b	-4887
Y17D7C.3	ikb-1_2_peaks_peak_72	Promoter	Y17D7C.3	0
Y17D7C.3	ikb-1_3_peaks_peak_129	Promoter	Y17D7C.3	0
Y17D7C.6	ikb-1_1_peaks_peak_52	Promoter	Y17D7C.6	-77
Y22D7AL.10	ikb-1_3_peaks_peak_49	Promoter	Y22D7AL.10.1	-86
Y22D7AL.10	ikb-1_1_peaks_peak_23	Promoter	Y22D7AL.10.1	-111
Y36E3A.2	ikb-1_1_peaks_peak_51	Promoter	Y36E3A.2	775
Y36E3A.2	ikb-1_3_peaks_peak_128	Promoter	Y36E3A.2	693
Y37A1B.333	ikb-1_2_peaks_peak_57	Promoter	Y37A1B.333	0
Y37A1B.335	nfki-1_2_peaks_peak_82	Promoter	Y37A1B.335	-7
Y37A1B.335	ikb-1_3_peaks_peak_103	Promoter	Y37A1B.335	0
Y39A1A.28	nfki-1_2_peaks_peak_62	Promoter	Y39A1A.28	0
Y39E4B.6	ikb-1_2_peaks_peak_46	Distal Intergenic	Y39E4B.6.2	-6071
Y39E4B.6	ikb-1_3_peaks_peak_76	Promoter	Y39E4B.6.2	0
Y39E4B.6	ikb-1_2_peaks_peak_47	Promoter	Y39E4B.6.2	-167
Y41D4A.5	nfki-1_2_peaks_peak_74	Promoter	Y41D4A.5	-583
Y41D4B.25	nfki-1_2_peaks_peak_73	Distal Intergenic	Y41D4B.25	-5070
Y44A6C.1	ikb-1_2_peaks_peak_73	Promoter	Y44A6C.1	-53
Y46E12BR.2	nfki-1_1_peaks_peak_15	Promoter	Y46E12BR.2	787
Y48G1BL.6	nfki-1_2_peaks_peak_2	Downstream	Y48G1BL.6	-7918
Y48G9A.12	nfki-1_2_peaks_peak_47	Intron	Y48G9A.12	-11373
Y49G5A.1	nfki-1_2_peaks_peak_91	Promoter	Y49G5A.1	2457
Y49G5A.1	ikb-1_3_peaks_peak_111	Promoter	Y49G5A.1	2568
Y49G5A.1	nfki-1_1_peaks_peak_27	Promoter	Y49G5A.1	2473
Y49G5A.1	ikb-1_1_peaks_peak_45	Promoter	Y49G5A.1	2465
Y54E10BR.2	ikb-1_2_peaks_peak_4	Promoter	Y54E10BR.2.1	0
Y65B4A.8	ikb-1_3_peaks_peak_3	Promoter	Y65B4A.8.1	0
Y65B4BR.10	nfki-1_1_peaks_peak_1	Promoter	Y65B4BR.10	0
Y65B4BR.10	ikb-1_1_peaks_peak_1	Promoter	Y65B4BR.10	0
Y69H2.18	nfki-1_2_peaks_peak_105	Promoter	Y69H2.18	952
Y71F9AR.2	nfki-1_1_peaks_peak_4	Promoter	Y71F9AR.2	0
Y73F4A.1	nfki-1_2_peaks_peak_79	Promoter	Y73F4A.1	-2793
Y75B8A.23	nfki-1_2_peaks_peak_66	Promoter	Y75B8A.23	0
Y92H12BR.2	ikb-1_3_peaks_peak_4	Promoter	Y92H12BR.2	-63
Y95B8A.2	ikb-1_1_peaks_peak_2	Distal Intergenic	Y95B8A.2.1	-4809
Y95B8A.2	nfki-1_1_peaks_peak_2	Distal Intergenic	Y95B8A.2.1	-4948
Y95B8A.2	nfki-1_2_peaks_peak_4	Distal Intergenic	Y95B8A.2.1	-4811
ZC123.11	nfki-1_2_peaks_peak_3	Promoter	ZC123.11	279
zfp-1	nfki-1_2_peaks_peak_57	Promoter	F54F2.2a.2	1257
zfp-1	ikb-1_3_peaks_peak_63	Promoter	F54F2.2c	0
zip-1	ikb-1_2_peaks_peak_44	Promoter	Y75B8A.35a.1	0
zip-4	nfki-1_2_peaks_peak_9	Promoter	Y44E3B.1b.1	197
ZK370.11	ikb-1_3_peaks_peak_62	Promoter	ZK370.11	1713
ZK380.t2	ikb-1_3_peaks_peak_134	Promoter	ZK380.t2	0
ZK484.6	ikb-1_3_peaks_peak_15	Promoter	ZK484.6	0
ZK673.1	ikb-1_3_peaks_peak_42	Promoter	ZK673.1b	1828

## Sheet: B
ID	seqnames	start	end	width	strand	Sample	V6	V7	V8	V9	annotation	geneChr	geneStart	geneEnd	geneLength	geneStrand	transcriptId	distanceToTSS
2RSSE.1	chrII	15268303	15270608	2306	*	H3K36_WT_peaks_peak_2219	.	1.32979	2.26187	1.36377	Promoter	2	15268136	15273238	5103	1	2RSSE.1	167
2RSSE.1	chrII	15269761	15270334	574	*	H3K36_nfki-1(cer1)_peaks_peak_2095	.	1.44592	3.69254	2.77088	Promoter	2	15268136	15273238	5103	1	2RSSE.1	1625
2RSSE.1	chrII	15269378	15270561	1184	*	H3K36_ikb-1(nr2027)_peaks_peak_2067	.	1.39692	2.91305	2.0309	Promoter	2	15268136	15273238	5103	1	2RSSE.1	1242
3R5.1	chrIII	13779635	13780301	667	*	H3K27_WT_peaks_peak_3374	.	1.31913	4.37523	2.00027	Promoter	3	13777589	13781032	3444	1	3R5.1	2046
3R5.1	chrIII	13778131	13779675	1545	*	H3K36_nfki-1(cer1)_peaks_peak_3189	.	1.22168	2.85826	1.97546	Promoter	3	13777589	13781032	3444	1	3R5.1	542
3R5.1	chrIII	13778137	13778346	210	*	H3K36_WT_peaks_peak_3390	.	1.21917	2.30708	1.40743	Promoter	3	13777589	13781032	3444	1	3R5.1	548
3R5.1	chrIII	13778287	13778533	247	*	H3K36_ikb-1(nr2027)_peaks_peak_3152	.	1.19713	2.48119	1.62121	Promoter	3	13777589	13781032	3444	1	3R5.1	698
3R5.2	chrIII	13780823	13781152	330	*	H3K27_ikb-1(nr2027)_peaks_peak_4003	.	1.15022	1.79789	1.05091	Promoter	3	13782486	13783358	873	1	3R5.2	-1334
3R5.2	chrIII	13780541	13781153	613	*	H3K36_nfki-1(cer1)_peaks_peak_3190	.	1.16497	2.27567	1.42123	Promoter	3	13782486	13783358	873	1	3R5.2	-1333
4R79.1	chrIV	17486832	17492269	5438	*	H3K27_ikb-1(nr2027)_peaks_peak_6017	.	1.3706	2.67281	1.60921	Promoter	4	17486946	17488486	1541	2	4R79.1b	0
4R79.1	chrIV	17489957	17490566	610	*	H3K27_WT_peaks_peak_5382	.	1.40719	3.0599	1.38683	Promoter	4	17486946	17490461	3516	2	4R79.1a	0
4R79.1	chrIV	17486913	17487908	996	*	H3K27_WT_peaks_peak_5381	.	1.35362	2.58935	1.16641	Promoter	4	17486946	17488486	1541	2	4R79.1b	578
4R79.1	chrIV	17480347	17491952	11606	*	H3K27_nfki-1(cer1)_peaks_peak_6075	.	1.3615	2.80753	1.46962	Promoter	4	17486946	17488486	1541	2	4R79.1b	0
4R79.2	chrIV	17480346	17485967	5622	*	H3K27_ikb-1(nr2027)_peaks_peak_6016	.	1.37593	2.74939	1.65809	Promoter	4	17480360	17483266	2907	2	4R79.2b	0
4R79.2	chrIV	17485564	17485846	283	*	H3K27_WT_peaks_peak_5380	.	1.39769	3.02271	1.39142	Promoter	4	17480360	17483294	2935	2	4R79.2a	-2270
4R79.2	chrIV	17483626	17484137	512	*	H3K27_WT_peaks_peak_5379	.	1.47993	4.01033	1.83149	Promoter	4	17480360	17483294	2935	2	4R79.2a	-332
4R79.4	chrIV	17481222	17481639	418	*	H3K27_WT_peaks_peak_5378	.	1.34672	2.6077	1.17801	Promoter	4	17482160	17482180	21	1	4R79.4	-521
AC3.1	chrV	10367390	10368473	1084	*	H3K27_WT_peaks_peak_6986	.	1.34655	2.59193	1.17739	Promoter	5	10368533	10369845	1313	1	AC3.1	-60
AC3.1	chrV	10367192	10370820	3629	*	H3K27_ikb-1(nr2027)_peaks_peak_7228	.	1.33566	2.50467	1.51503	Promoter	5	10368533	10369845	1313	1	AC3.1	0
AC3.1	chrV	10367387	10370874	3488	*	H3K27_nfki-1(cer1)_peaks_peak_7498	.	1.36869	3.09362	1.58302	Promoter	5	10368533	10369845	1313	1	AC3.1	0
AC3.1	chrV	10369523	10371019	1497	*	H3K27_WT_peaks_peak_6987	.	1.40632	3.36267	1.52866	Promoter	5	10368533	10369845	1313	1	AC3.1	990
AC3.10	chrV	10384182	10385557	1376	*	H3K27_nfki-1(cer1)_peaks_peak_7503	.	1.40671	3.29494	1.69502	Promoter	5	10384134	10385688	1555	1	AC3.10	48
AC3.10	chrV	10384241	10385628	1388	*	H3K27_WT_peaks_peak_6992	.	1.41863	3.20373	1.46011	Promoter	5	10384134	10385688	1555	1	AC3.10	107
AC3.10	chrV	10384108	10394955	10848	*	H3K27_ikb-1(nr2027)_peaks_peak_7233	.	1.37988	2.89695	1.74923	Promoter	5	10384134	10385688	1555	1	AC3.10	0
AC3.11	chrV	10375901	10377280	1380	*	H3K27_ikb-1(nr2027)_peaks_peak_7230	.	1.40106	3.03469	1.82549	Promoter	5	10376962	10377294	333	2	AC3.11	14
AC3.11	chrV	10376918	10377266	349	*	H3K27_nfki-1(cer1)_peaks_peak_7500	.	1.455	3.83742	1.95313	Promoter	5	10376962	10377294	333	2	AC3.11	28
AC3.11	chrV	10376974	10377283	310	*	H3K27_WT_peaks_peak_6989	.	1.44023	3.41686	1.56462	Promoter	5	10376962	10377294	333	2	AC3.11	11
AC3.12	chrV	10378920	10379845	926	*	H3K27_nfki-1(cer1)_peaks_peak_7501	.	1.32168	2.5009	1.31692	Promoter	5	10378963	10379268	306	2	AC3.12	0
AC3.12	chrV	10378803	10379949	1147	*	H3K27_ikb-1(nr2027)_peaks_peak_7231	.	1.4001	3.07137	1.85342	Promoter	5	10378963	10379268	306	2	AC3.12	0
AC3.12	chrV	10379109	10379833	725	*	H3K27_WT_peaks_peak_6990	.	1.34712	2.57015	1.15924	Promoter	5	10378963	10379268	306	2	AC3.12	0
AC3.15	chrV	10386708	10393647	6940	*	H3K27_nfki-1(cer1)_peaks_peak_7504	.	1.34929	2.69913	1.414	Promoter	5	10388273	10388419	147	2	AC3.15	0
AC3.3	chrV	10381792	10382533	742	*	H3K27_WT_peaks_peak_6991	.	1.35611	2.5374	1.13428	Promoter	5	10380316	10381800	1485	2	AC3.3	0
AC3.4	chrV	10381813	10382608	796	*	H3K27_ikb-1(nr2027)_peaks_peak_7232	.	1.32063	2.17232	1.29133	Promoter	5	10382419	10383953	1535	1	AC3.4	0
AC3.4	chrV	10381935	10382577	643	*	H3K27_nfki-1(cer1)_peaks_peak_7502	.	1.35586	2.6793	1.39937	Promoter	5	10382419	10383953	1535	1	AC3.4	0
AC3.5	chrV	10388449	10392966	4518	*	H3K27_WT_peaks_peak_6993	.	1.41374	3.2834	1.5063	Promoter	5	10388492	10393333	4842	1	AC3.5.2	0
AC3.7	chrV	10396307	10397886	1580	*	H3K27_ikb-1(nr2027)_peaks_peak_7234	.	1.30746	2.12894	1.27415	Promoter	5	10395654	10397794	2141	1	AC3.7	653
AC3.7	chrV	10396007	10397323	1317	*	H3K27_nfki-1(cer1)_peaks_peak_7505	.	1.31996	2.38862	1.25714	Promoter	5	10395654	10397794	2141	1	AC3.7	353
AC3.8	chrV	10397169	10397553	385	*	H3K27_WT_peaks_peak_6994	.	1.41904	3.4074	1.55339	Promoter	5	10398787	10401290	2504	1	AC3.8	-1234
AC3.8	chrV	10399999	10400595	597	*	H3K27_nfki-1(cer1)_peaks_peak_7506	.	1.28853	2.16056	1.13328	Promoter	5	10398787	10401290	2504	1	AC3.8	1212
AC3.9	chrV	10373272	10374501	1230	*	H3K27_ikb-1(nr2027)_peaks_peak_7229	.	1.36938	2.65442	1.60443	Promoter	5	10374828	10376861	2034	1	AC3.9	-327
AC3.9	chrV	10374311	10374695	385	*	H3K27_nfki-1(cer1)_peaks_peak_7499	.	1.32512	2.4222	1.27529	Promoter	5	10374828	10376861	2034	1	AC3.9	-133
AC3.9	chrV	10374310	10374615	306	*	H3K27_WT_peaks_peak_6988	.	1.3787	2.86508	1.30665	Promoter	5	10374828	10376861	2034	1	AC3.9	-213
AC7.1	chrIV	5117168	5126810	9643	*	H3K27_ikb-1(nr2027)_peaks_peak_4560	.	1.35718	2.65542	1.59991	Promoter	4	5112921	5122011	9091	2	AC7.1b	0
AC7.10	chrIV	5108737	5116285	7549	*	H3K27_ikb-1(nr2027)_peaks_peak_4559	.	1.39376	2.9754	1.79301	Promoter	4	5113606	5113626	21	1	AC7.10	0
AC7.10	chrIV	5108844	5113981	5138	*	H3K27_nfki-1(cer1)_peaks_peak_4466	.	1.35451	2.78838	1.46107	Promoter	4	5113606	5113626	21	1	AC7.10	0
AC7.10	chrIV	5110592	5114012	3421	*	H3K27_WT_peaks_peak_3851	.	1.39737	3.20602	1.46199	Promoter	4	5113606	5113626	21	1	AC7.10	0
AC7.15	chrIV	5128774	5131405	2632	*	H3K36_nfki-1(cer1)_peaks_peak_3523	.	1.33336	2.69712	1.82137	Promoter	4	5130784	5130804	21	2	AC7.15	0
AC7.15	chrIV	5128767	5131417	2651	*	H3K36_ikb-1(nr2027)_peaks_peak_3508	.	1.39016	3.22279	2.32989	Promoter	4	5130784	5130804	21	2	AC7.15	0
AC7.15	chrIV	5128546	5131346	2801	*	H3K36_WT_peaks_peak_3734	.	1.34404	2.76396	1.83657	Promoter	4	5130784	5130804	21	2	AC7.15	0
AC7.2	chrIV	5145682	5155972	10291	*	H3K27_ikb-1(nr2027)_peaks_peak_4562	.	1.37233	2.76205	1.67727	Promoter	4	5126998	5145802	18805	2	AC7.2b	0
AC7.21	chrIV	5122832	5124219	1388	*	H3K27_nfki-1(cer1)_peaks_peak_4469	.	1.30248	2.31195	1.2157	Promoter	4	5123886	5123906	21	1	AC7.21	0
AC7.25	chrIV	5118136	5121962	3827	*	H3K27_nfki-1(cer1)_peaks_peak_4468	.	1.3753	3.07908	1.60619	Promoter	4	5121763	5121783	21	2	AC7.25	0
AC7.39	chrIV	5122380	5122907	528	*	H3K27_WT_peaks_peak_3854	.	1.31266	2.33104	1.03688	Promoter	4	5123156	5123176	21	1	AC7.39	-249
AC7.57	chrIV	5118252	5118997	746	*	H3K27_WT_peaks_peak_3852	.	1.34343	2.55563	1.15302	Promoter	4	5118816	5118836	21	1	AC7.57	0
AC7.68	chrIV	5114832	5115556	725	*	H3K27_nfki-1(cer1)_peaks_peak_4467	.	1.30761	2.29018	1.20641	Promoter	4	5115230	5115250	21	1	AC7.68	0
AC7.7	chrIV	5120028	5120552	525	*	H3K27_WT_peaks_peak_3853	.	1.33683	2.51275	1.13466	Promoter	4	5119721	5119741	21	1	AC7.7	307
AC8.5	chrX	220304	221131	828	*	H3K27_ikb-1(nr2027)_peaks_peak_8427	.	1.56425	5.17132	3.00207	Promoter	6	221017	225084	4068	1	AC8.5	0
AC8.5	chrX	220410	221081	672	*	H3K27_WT_peaks_peak_8456	.	1.39973	3.16104	1.44262	Promoter	6	221017	225084	4068	1	AC8.5	0
AH10.1	chrV	14147966	14148901	936	*	H3K27_WT_peaks_peak_7564	.	1.37089	2.78793	1.26888	Promoter	5	14146494	14148769	2276	1	AH10.1	1472
AH10.1	chrV	14147465	14148763	1299	*	H3K27_nfki-1(cer1)_peaks_peak_7972	.	1.33636	2.54956	1.34174	Promoter	5	14146494	14148769	2276	1	AH10.1	971
AH10.1	chrV	14143837	14149921	6085	*	H3K27_ikb-1(nr2027)_peaks_peak_7614	.	1.34914	2.47547	1.49838	Promoter	5	14146494	14148769	2276	1	AH10.1	0
AH10.2	chrV	14156634	14159885	3252	*	H3K27_ikb-1(nr2027)_peaks_peak_7616	.	1.34752	2.45024	1.47162	Promoter	5	14156816	14157607	792	1	AH10.2	0
AH10.2	chrV	14156651	14159331	2681	*	H3K27_nfki-1(cer1)_peaks_peak_7974	.	1.3824	3.0236	1.57065	Promoter	5	14156816	14157607	792	1	AH10.2	0
AH10.2	chrV	14156771	14158293	1523	*	H3K27_WT_peaks_peak_7565	.	1.38115	2.84027	1.2972	Promoter	5	14156816	14157607	792	1	AH10.2	0
AH10.3	chrV	14145120	14145329	210	*	H3K27_nfki-1(cer1)_peaks_peak_7971	.	1.32905	2.52571	1.33115	Promoter	5	14144015	14145396	1382	2	AH10.3	67
AH10.7	chrV	14149677	14151543	1867	*	H3K27_nfki-1(cer1)_peaks_peak_7973	.	1.32192	2.41816	1.27495	Promoter	5	14151114	14151163	50	1	AH10.7	0
AH10.9	chrV	14151286	14154017	2732	*	H3K27_ikb-1(nr2027)_peaks_peak_7615	.	1.32911	2.28114	1.37083	Promoter	5	14151114	14151163	50	2	AH10.9	-123
AH6.1	chrII	9514502	9515412	911	*	H3K27_nfki-1(cer1)_peaks_peak_2339	.	1.3975	3.19851	1.63666	Promoter	2	9512431	9516877	4447	2	AH6.1	1465
AH6.1	chrII	9516447	9521066	4620	*	H3K27_nfki-1(cer1)_peaks_peak_2340	.	1.38605	3.04409	1.5797	Promoter	2	9512431	9516877	4447	2	AH6.1	0
AH6.1	chrII	9514458	9515531	1074	*	H3K27_ikb-1(nr2027)_peaks_peak_2361	.	1.43485	3.45236	2.07034	Promoter	2	9512431	9516877	4447	2	AH6.1	1346
AH6.1	chrII	9516407	9519596	3190	*	H3K27_WT_peaks_peak_2132	.	1.37509	2.76885	1.25296	Promoter	2	9512431	9516877	4447	2	AH6.1	0
AH6.1	chrII	9516434	9522961	6528	*	H3K27_ikb-1(nr2027)_peaks_peak_2362	.	1.42588	3.28699	1.97608	Promoter	2	9512431	9516877	4447	2	AH6.1	0
AH6.10	chrII	9537308	9551985	14678	*	H3K27_nfki-1(cer1)_peaks_peak_2343	.	1.37779	3.04334	1.57565	Promoter	2	9548346	9549639	1294	2	AH6.10	0
AH6.10	chrII	9548508	9550194	1687	*	H3K27_WT_peaks_peak_2139	.	1.40063	3.23377	1.47436	Promoter	2	9548346	9549639	1294	2	AH6.10	0
AH6.10	chrII	9537321	9556701	19381	*	H3K27_ikb-1(nr2027)_peaks_peak_2364	.	1.38506	2.90297	1.7595	Promoter	2	9548346	9549639	1294	2	AH6.10	0
AH6.11	chrII	9543985	9547116	3132	*	H3K27_WT_peaks_peak_2138	.	1.3794	3.0009	1.359	Promoter	2	9544626	9546148	1523	1	AH6.11	0
AH6.12	chrII	9537355	9537640	286	*	H3K27_WT_peaks_peak_2136	.	1.35304	2.55505	1.15123	Promoter	2	9537669	9539025	1357	1	AH6.12	-29
AH6.13	chrII	9526731	9533779	7049	*	H3K27_ikb-1(nr2027)_peaks_peak_2363	.	1.42208	3.28327	1.97784	Promoter	2	9530457	9531193	737	1	AH6.13	0
AH6.13	chrII	9529228	9533560	4333	*	H3K27_nfki-1(cer1)_peaks_peak_2342	.	1.38392	3.08737	1.59601	Promoter	2	9530457	9531193	737	1	AH6.13	0
AH6.14	chrII	9531115	9533785	2671	*	H3K27_WT_peaks_peak_2135	.	1.38257	2.86613	1.30543	Promoter	2	9532239	9533914	1676	1	AH6.14	0
AH6.2	chrII	9517933	9518211	279	*	H3K36_nfki-1(cer1)_peaks_peak_1690	.	1.29645	2.04778	1.20491	Promoter	2	9517509	9518837	1329	2	AH6.2	626
AH6.4	chrII	9522610	9523012	403	*	H3K27_nfki-1(cer1)_peaks_peak_2341	.	1.34393	2.54005	1.32825	Promoter	2	9520141	9521611	1471	2	AH6.4	-999
AH6.4	chrII	9520526	9521522	997	*	H3K27_WT_peaks_peak_2133	.	1.47272	4.01631	1.82808	Promoter	2	9520141	9521611	1471	2	AH6.4	89
AH6.5	chrII	9522721	9523342	622	*	H3K27_WT_peaks_peak_2134	.	1.39221	2.96002	1.36084	Promoter	2	9524113	9526307	2195	1	AH6.5.1	-771
AH6.5	chrII	9524032	9525962	1931	*	H3K36_nfki-1(cer1)_peaks_peak_1691	.	1.55657	5.10784	4.12323	Promoter	2	9524113	9526307	2195	1	AH6.5.1	0
AH6.5	chrII	9523974	9526032	2059	*	H3K36_ikb-1(nr2027)_peaks_peak_1680	.	1.64104	6.09342	5.0701	Promoter	2	9524113	9526307	2195	1	AH6.5.1	0
AH6.5	chrII	9524146	9526401	2256	*	H3K36_WT_peaks_peak_1763	.	1.38032	2.74701	1.81867	Promoter	2	9524115	9525816	1702	1	AH6.5.2	31
AH6.7	chrII	9538455	9543000	4546	*	H3K27_WT_peaks_peak_2137	.	1.38827	2.96502	1.35588	Promoter	2	9539211	9540763	1553	2	AH6.7	0
AH9.1	chrX	2246738	2248041	1304	*	H3K27_nfki-1(cer1)_peaks_peak_9171	.	1.3652	2.79621	1.44923	Promoter	6	2243226	2247000	3775	2	AH9.1	0
AH9.1	chrX	2248907	2249436	530	*	H3K27_nfki-1(cer1)_peaks_peak_9172	.	1.35568	2.68219	1.40381	Promoter	6	2243226	2247000	3775	2	AH9.1	-1907
AH9.1	chrX	2247300	2249359	2060	*	H3K27_WT_peaks_peak_8776	.	1.3727	2.73324	1.23712	Promoter	6	2243226	2247000	3775	2	AH9.1	-300
AH9.1	chrX	2247318	2249903	2586	*	H3K27_ikb-1(nr2027)_peaks_peak_8768	.	1.31905	2.15498	1.28042	Promoter	6	2243226	2247000	3775	2	AH9.1	-318
AH9.2	chrX	2257244	2257789	546	*	H3K36_ikb-1(nr2027)_peaks_peak_4974	.	1.3338	2.27008	1.42016	Promoter	6	2255840	2258073	2234	2	AH9.2	284
AH9.2	chrX	2257420	2257715	296	*	H3K36_nfki-1(cer1)_peaks_peak_5019	.	1.35882	2.64387	1.76895	Promoter	6	2255840	2258073	2234	2	AH9.2	358
AH9.2	chrX	2254265	2254529	265	*	H3K27_WT_peaks_peak_8778	.	1.34404	2.4354	1.08576	Downstream	6	2255840	2258073	2234	2	AH9.2	3544
AH9.2	chrX	2252211	2252972	762	*	H3K27_WT_peaks_peak_8777	.	1.36605	2.6319	1.18146	Downstream	6	2255840	2258073	2234	2	AH9.2	5101
AH9.2	chrX	2252178	2253338	1161	*	H3K27_nfki-1(cer1)_peaks_peak_9173	.	1.34568	2.58892	1.35462	Downstream	6	2255840	2258073	2234	2	AH9.2	4735
AH9.2	chrX	2254153	2255939	1787	*	H3K27_nfki-1(cer1)_peaks_peak_9174	.	1.33471	2.47319	1.29395	Promoter	6	2255840	2258073	2234	2	AH9.2	2134
AH9.2	chrX	2252222	2255375	3154	*	H3K27_ikb-1(nr2027)_peaks_peak_8769	.	1.35898	2.54829	1.53583	Promoter	6	2255840	2258073	2234	2	AH9.2	2698
AH9.2	chrX	2256759	2257165	407	*	H3K27_nfki-1(cer1)_peaks_peak_9175	.	1.32313	2.31801	1.20976	Promoter	6	2255840	2258073	2234	2	AH9.2	908
AH9.3	chrX	2259403	2260107	705	*	H3K36_WT_peaks_peak_5231	.	1.30084	1.9793	1.09978	Promoter	6	2259144	2260518	1375	2	AH9.3	411
AH9.4	chrX	2271805	2273087	1283	*	H3K27_WT_peaks_peak_8782	.	1.36642	2.6534	1.19266	Promoter	6	2271017	2274329	3313	2	AH9.4	1242
AH9.4	chrX	2273926	2280551	6626	*	H3K27_nfki-1(cer1)_peaks_peak_9181	.	1.35526	2.71536	1.41405	Promoter	6	2271017	2274329	3313	2	AH9.4	0
AH9.4	chrX	2264088	2283882	19795	*	H3K27_ikb-1(nr2027)_peaks_peak_8770	.	1.36813	2.66071	1.59884	Promoter	6	2271017	2274329	3313	2	AH9.4	0
AH9.4	chrX	2272331	2272829	499	*	H3K27_nfki-1(cer1)_peaks_peak_9180	.	1.34546	2.62111	1.38085	Promoter	6	2271017	2274329	3313	2	AH9.4	1500
AH9.4	chrX	2275123	2276591	1469	*	H3K27_WT_peaks_peak_8783	.	1.33129	2.43579	1.09305	Promoter	6	2271017	2274329	3313	2	AH9.4	-794
AH9.4	chrX	2280246	2280456	211	*	H3K27_WT_peaks_peak_8785	.	1.36859	2.73529	1.24064	Distal Intergenic	6	2271017	2274329	3313	2	AH9.4	-5917
AH9.4	chrX	2277625	2279055	1431	*	H3K27_WT_peaks_peak_8784	.	1.34361	2.58198	1.16757	Distal Intergenic	6	2271017	2274329	3313	2	AH9.4	-3296
AH9.6	chrX	2265084	2265934	851	*	H3K27_WT_peaks_peak_8779	.	1.37686	2.75491	1.24303	Promoter	6	2263168	2267464	4297	2	AH9.6	1530
AH9.6	chrX	2266185	2267187	1003	*	H3K27_nfki-1(cer1)_peaks_peak_9177	.	1.33954	2.49495	1.30141	Promoter	6	2263168	2267464	4297	2	AH9.6	277
AH9.6	chrX	2263917	2264535	619	*	H3K27_nfki-1(cer1)_peaks_peak_9176	.	1.32404	2.33749	1.22034	Promoter	6	2263168	2267464	4297	2	AH9.6	2929
AH9.6	chrX	2268364	2269069	706	*	H3K27_nfki-1(cer1)_peaks_peak_9178	.	1.34534	2.56749	1.34504	Promoter	6	2263168	2267464	4297	2	AH9.6	-900
AH9.6	chrX	2269951	2271456	1506	*	H3K27_nfki-1(cer1)_peaks_peak_9179	.	1.42611	3.47708	1.78467	Promoter	6	2263168	2267464	4297	2	AH9.6	-2487
AH9.6	chrX	2269408	2270893	1486	*	H3K27_WT_peaks_peak_8781	.	1.37901	2.78304	1.25665	Promoter	6	2263168	2267464	4297	2	AH9.6	-1944
AH9.6	chrX	2268137	2268574	438	*	H3K27_WT_peaks_peak_8780	.	1.44299	3.55342	1.61516	Promoter	6	2263168	2267464	4297	2	AH9.6	-673
AH9.7	chrX	2243704	2244107	404	*	H3K27_nfki-1(cer1)_peaks_peak_9170	.	1.30367	2.14497	1.11713	Promoter	6	2243145	2244459	1315	1	AH9.7	559
AH9.7	chrX	2243505	2244673	1169	*	H3K36_nfki-1(cer1)_peaks_peak_5018	.	1.41669	3.34157	2.43454	Promoter	6	2243145	2244459	1315	1	AH9.7	360
AH9.7	chrX	2243587	2244620	1034	*	H3K36_ikb-1(nr2027)_peaks_peak_4973	.	1.41875	3.23693	2.3408	Promoter	6	2243145	2244459	1315	1	AH9.7	442
AH9.7	chrX	2243538	2244700	1163	*	H3K36_WT_peaks_peak_5230	.	1.44395	3.70506	2.7263	Promoter	6	2243145	2244459	1315	1	AH9.7	393
B0001.1	chrIV	12129500	12129757	258	*	H3K36_nfki-1(cer1)_peaks_peak_3903	.	1.32842	2.54415	1.67625	Promoter	4	12129482	12135073	5592	1	B0001.1	18
B0001.1	chrIV	12129435	12129954	520	*	H3K36_ikb-1(nr2027)_peaks_peak_3874	.	1.39899	3.31612	2.41501	Promoter	4	12129482	12135073	5592	1	B0001.1	0
B0001.11	chrIV	12131948	12137314	5367	*	H3K36_WT_peaks_peak_4115	.	1.52907	5.41574	4.3413	Promoter	4	12133975	12134123	149	2	B0001.11	0
B0001.12	chrIV	12132050	12133574	1525	*	H3K36_nfki-1(cer1)_peaks_peak_3904	.	1.54676	5.98201	4.96381	Promoter	4	12131717	12131866	150	2	B0001.12	-184
B0001.12	chrIV	12131897	12133655	1759	*	H3K36_ikb-1(nr2027)_peaks_peak_3875	.	1.48133	4.82834	3.86183	Promoter	4	12131717	12131866	150	2	B0001.12	-31
B0001.2	chrIV	12138579	12154169	15591	*	H3K36_nfki-1(cer1)_peaks_peak_3906	.	1.94867	13.3597	11.9189	Promoter	4	12146459	12150953	4495	2	B0001.2	0
B0001.2	chrIV	12138463	12154167	15705	*	H3K36_ikb-1(nr2027)_peaks_peak_3877	.	1.95967	13.1845	11.7198	Promoter	4	12146459	12150953	4495	2	B0001.2	0
B0001.2	chrIV	12138569	12154085	15517	*	H3K36_WT_peaks_peak_4116	.	1.84017	10.4	8.9928	Promoter	4	12146459	12150953	4495	2	B0001.2	0
B0001.4	chrIV	12134552	12137445	2894	*	H3K36_nfki-1(cer1)_peaks_peak_3905	.	1.66977	7.97676	6.85157	Promoter	4	12135058	12137325	2268	2	B0001.4	0
B0001.4	chrIV	12134467	12137302	2836	*	H3K36_ikb-1(nr2027)_peaks_peak_3876	.	1.66195	7.66338	6.56152	Promoter	4	12135058	12137325	2268	2	B0001.4	23
B0001.6	chrIV	12161604	12164158	2555	*	H3K36_WT_peaks_peak_4118	.	1.42852	3.6045	2.6296	Promoter	4	12159448	12164085	4638	1	B0001.6.2	2156
B0001.6	chrIV	12159517	12160584	1068	*	H3K36_WT_peaks_peak_4117	.	1.33065	2.53676	1.62334	Promoter	4	12159448	12164085	4638	1	B0001.6.2	69
B0001.6	chrIV	12159667	12164473	4807	*	H3K36_ikb-1(nr2027)_peaks_peak_3878	.	1.4332	3.56936	2.6587	Promoter	4	12159448	12164085	4638	1	B0001.6.2	219
B0001.6	chrIV	12159383	12163037	3655	*	H3K36_nfki-1(cer1)_peaks_peak_3907	.	1.40574	3.46947	2.55874	Promoter	4	12159448	12164085	4638	1	B0001.6.2	0
B0019.1	chrI	12768331	12769398	1068	*	H3K27_nfki-1(cer1)_peaks_peak_947	.	1.37365	2.88126	1.5227	Distal Intergenic	1	12759576	12764950	5375	2	B0019.1	-3381
B0019.1	chrI	12763644	12764119	476	*	H3K27_WT_peaks_peak_764	.	1.35991	2.68629	1.22164	Promoter	1	12759576	12764950	5375	2	B0019.1	831
B0019.1	chrI	12766218	12766794	577	*	H3K27_nfki-1(cer1)_peaks_peak_946	.	1.30339	2.19768	1.15479	Promoter	1	12759576	12764950	5375	2	B0019.1	-1268
B0019.1	chrI	12765928	12769283	3356	*	H3K27_ikb-1(nr2027)_peaks_peak_1061	.	1.34306	2.42243	1.45991	Promoter	1	12759576	12764950	5375	2	B0019.1	-978
B0019.1	chrI	12761002	12764410	3409	*	H3K27_nfki-1(cer1)_peaks_peak_945	.	1.36103	2.73061	1.42865	Promoter	1	12759576	12764950	5375	2	B0019.1	540
B0019.2	chrI	12773617	12777490	3874	*	H3K36_nfki-1(cer1)_peaks_peak_1019	.	1.68153	7.54434	6.44977	Promoter	1	12773647	12782247	8601	1	B0019.2.1	0
B0019.2	chrI	12773678	12777405	3728	*	H3K36_ikb-1(nr2027)_peaks_peak_1010	.	1.67349	7.06984	5.98432	Promoter	1	12773649	12782148	8500	1	B0019.2.2	29
B0019.2	chrI	12771769	12772017	249	*	H3K27_ikb-1(nr2027)_peaks_peak_1062	.	1.27034	1.80253	1.05473	Promoter	1	12773647	12782247	8601	1	B0019.2.1	-1630
B0019.2	chrI	12773735	12777413	3679	*	H3K36_WT_peaks_peak_1073	.	1.65273	7.0069	5.84023	Promoter	1	12773649	12782148	8500	1	B0019.2.2	86
B0024.1	chrV	10292716	10308601	15886	*	H3K27_ikb-1(nr2027)_peaks_peak_7220	.	1.40651	3.18998	1.93224	Promoter	5	10291671	10292843	1173	2	B0024.1	0
B0024.1	chrV	10292796	10308560	15765	*	H3K27_nfki-1(cer1)_peaks_peak_7492	.	1.38316	3.10204	1.60804	Promoter	5	10291671	10292843	1173	2	B0024.1	0
B0024.10	chrV	10314768	10319998	5231	*	H3K36_WT_peaks_peak_4701	.	1.99453	13.4312	11.7815	Promoter	5	10315225	10317371	2147	2	B0024.10.1	0
B0024.10	chrV	10314805	10320059	5255	*	H3K36_ikb-1(nr2027)_peaks_peak_4424	.	2.07465	16.2245	14.5328	Promoter	5	10315225	10317371	2147	2	B0024.10.1	0
B0024.10	chrV	10314804	10320015	5212	*	H3K36_nfki-1(cer1)_peaks_peak_4467	.	2.05842	15.8848	14.2817	Promoter	5	10315225	10317371	2147	2	B0024.10.1	0
B0024.13	chrV	10320932	10322732	1801	*	H3K36_ikb-1(nr2027)_peaks_peak_4425	.	1.4204	3.75799	2.83936	Promoter	5	10320693	10322190	1498	1	B0024.13b	239
B0024.13	chrV	10321038	10322678	1641	*	H3K36_nfki-1(cer1)_peaks_peak_4468	.	1.58941	6.08419	5.06149	Promoter	5	10320693	10322190	1498	1	B0024.13b	345
B0024.13	chrV	10321025	10322385	1361	*	H3K36_WT_peaks_peak_4702	.	1.46438	4.06643	3.06567	Promoter	5	10320693	10322190	1498	1	B0024.13b	332
B0024.14	chrV	10327244	10330382	3139	*	H3K27_nfki-1(cer1)_peaks_peak_7495	.	1.32872	2.57922	1.35087	Promoter	5	10322262	10329225	6964	2	B0024.14d	0
B0024.14	chrV	10327303	10329471	2169	*	H3K27_ikb-1(nr2027)_peaks_peak_7223	.	1.31586	2.25809	1.35723	Promoter	5	10322262	10329225	6964	2	B0024.14d	0
B0024.14	chrV	10330644	10332462	1819	*	H3K27_ikb-1(nr2027)_peaks_peak_7224	.	1.33321	2.46104	1.4894	Promoter	5	10322544	10332087	9544	2	B0024.14b	0
B0024.14	chrV	10331308	10331925	618	*	H3K27_nfki-1(cer1)_peaks_peak_7496	.	1.29284	2.2605	1.19112	Promoter	5	10322544	10332087	9544	2	B0024.14b	162
B0024.14	chrV	10328999	10329316	318	*	H3K27_WT_peaks_peak_6985	.	1.3764	2.87485	1.31266	Promoter	5	10322262	10329225	6964	2	B0024.14d	0
B0024.15	chrV	10285834	10291861	6028	*	H3K27_nfki-1(cer1)_peaks_peak_7491	.	1.33354	2.60917	1.37255	Promoter	5	10289696	10291685	1990	1	B0024.15.1	0
B0024.15	chrV	10287569	10291402	3834	*	H3K27_WT_peaks_peak_6980	.	1.35448	2.69703	1.22168	Promoter	5	10289696	10291685	1990	1	B0024.15.1	0
B0024.15	chrV	10285790	10291686	5897	*	H3K27_ikb-1(nr2027)_peaks_peak_7219	.	1.35181	2.59205	1.56262	Promoter	5	10289696	10291685	1990	1	B0024.15.1	0
B0024.16	chrV	10299747	10308619	8873	*	H3K27_WT_peaks_peak_6982	.	1.41179	3.26195	1.49169	Promoter	5	10305178	10305198	21	2	B0024.16	0
B0024.18	chrV	10322962	10326183	3222	*	H3K27_ikb-1(nr2027)_peaks_peak_7222	.	1.34605	2.61752	1.57846	Promoter	5	10328178	10328384	207	1	B0024.18	-1995
B0024.18	chrV	10323483	10326327	2845	*	H3K27_nfki-1(cer1)_peaks_peak_7494	.	1.34234	2.66972	1.40472	Promoter	5	10328178	10328384	207	1	B0024.18	-1851
B0024.18	chrV	10323140	10325977	2838	*	H3K27_WT_peaks_peak_6984	.	1.40532	3.16419	1.44796	Promoter	5	10328178	10328384	207	1	B0024.18	-2201
B0024.3	chrV	10286261	10286715	455	*	H3K27_WT_peaks_peak_6979	.	1.37596	2.87413	1.31457	Promoter	5	10287539	10289247	1709	1	B0024.3	-824
B0024.4	chrV	10294832	10298795	3964	*	H3K27_WT_peaks_peak_6981	.	1.39223	3.08912	1.41242	Promoter	5	10297374	10298957	1584	1	B0024.4	0
B0024.6	chrV	10310006	10312055	2050	*	H3K27_WT_peaks_peak_6983	.	1.41976	3.27517	1.49817	Promoter	5	10308266	10314343	6078	2	B0024.6	2288
B0024.6	chrV	10309784	10313907	4124	*	H3K27_ikb-1(nr2027)_peaks_peak_7221	.	1.40289	3.12699	1.8899	Promoter	5	10308266	10314343	6078	2	B0024.6	436
B0024.6	chrV	10309824	10314000	4177	*	H3K27_nfki-1(cer1)_peaks_peak_7493	.	1.35692	2.80325	1.46987	Promoter	5	10308266	10314343	6078	2	B0024.6	343
B0025.1	chrI	6008046	6033326	25281	*	H3K36_nfki-1(cer1)_peaks_peak_603	.	1.83673	11.4144	10.1152	Promoter	1	6028488	6033366	4879	1	B0025.1b	0
B0025.1	chrI	6008123	6033461	25339	*	H3K36_ikb-1(nr2027)_peaks_peak_593	.	1.83822	10.9914	9.69374	Promoter	1	6028488	6033366	4879	1	B0025.1b	0
B0025.1	chrI	6008247	6033413	25167	*	H3K36_WT_peaks_peak_617	.	1.72232	9.0083	7.7039	Promoter	1	6028488	6033366	4879	1	B0025.1b	0
B0034.10	chrII	5960894	5961520	627	*	H3K27_ikb-1(nr2027)_peaks_peak_2011	.	1.37765	2.86473	1.73451	Promoter	2	5960722	5960821	100	2	B0034.10	-73
B0034.10	chrII	5960576	5961931	1356	*	H3K27_nfki-1(cer1)_peaks_peak_1932	.	1.32342	2.43225	1.28036	Promoter	2	5960722	5960821	100	2	B0034.10	0
B0034.10	chrII	5959640	5959900	261	*	H3K27_WT_peaks_peak_1736	.	1.36419	2.83604	1.29161	Promoter	2	5960722	5960821	100	2	B0034.10	921
B0034.11	chrII	5962334	5969746	7413	*	H3K27_ikb-1(nr2027)_peaks_peak_2012	.	1.36576	2.75952	1.66013	Promoter	2	5965494	5965662	169	1	B0034.11	0
B0034.12	chrII	5949912	5959896	9985	*	H3K27_ikb-1(nr2027)_peaks_peak_2010	.	1.39661	2.98305	1.8093	Promoter	2	5957655	5957794	140	2	B0034.12	0
B0034.12	chrII	5949351	5958962	9612	*	H3K27_nfki-1(cer1)_peaks_peak_1931	.	1.35794	2.74198	1.43675	Promoter	2	5957655	5957794	140	2	B0034.12	0
B0034.13	chrII	5970706	5979229	8524	*	H3K27_ikb-1(nr2027)_peaks_peak_2013	.	1.40423	3.09607	1.8647	Promoter	2	5972875	5972970	96	1	B0034.13	0
B0034.13	chrII	5970402	5972915	2514	*	H3K27_nfki-1(cer1)_peaks_peak_1935	.	1.3448	2.6692	1.40963	Promoter	2	5972875	5972970	96	1	B0034.13	0
B0034.13	chrII	5972226	5977742	5517	*	H3K27_WT_peaks_peak_1738	.	1.38335	2.92973	1.33776	Promoter	2	5972875	5972970	96	1	B0034.13	0
B0034.15	chrII	5963512	5964476	965	*	H3K27_nfki-1(cer1)_peaks_peak_1933	.	1.27742	2.03928	1.06751	Promoter	2	5962730	5962863	134	1	B0034.15	782
B0034.2	chrII	5943281	5944202	922	*	H3K27_ikb-1(nr2027)_peaks_peak_2008	.	1.34509	2.5679	1.55331	Promoter	2	5944171	5944343	173	2	B0034.2	141
B0034.3	chrII	5945011	5948883	3873	*	H3K27_ikb-1(nr2027)_peaks_peak_2009	.	1.33906	2.50326	1.5129	Promoter	2	5945830	5948606	2777	2	B0034.3b	0
B0034.3	chrII	5945190	5948443	3254	*	H3K27_nfki-1(cer1)_peaks_peak_1930	.	1.33829	2.59381	1.36364	Promoter	2	5945830	5948606	2777	2	B0034.3b	163
B0034.3	chrII	5948453	5949090	638	*	H3K27_WT_peaks_peak_1734	.	1.35259	2.56177	1.15313	Promoter	2	5945830	5948606	2777	2	B0034.3b	0
B0034.3	chrII	5953400	5954006	607	*	H3K36_WT_peaks_peak_1571	.	1.30403	2.0135	1.1316	Promoter	2	5945830	5956658	10829	2	B0034.3a.2	2652
B0034.3	chrII	5946436	5947222	787	*	H3K27_WT_peaks_peak_1733	.	1.41448	3.2734	1.49171	Promoter	2	5945830	5948606	2777	2	B0034.3b	1384
B0034.3	chrII	5951430	5955587	4158	*	H3K27_WT_peaks_peak_1735	.	1.39081	2.91165	1.32029	Promoter	2	5945830	5956658	10829	2	B0034.3a.2	1071
B0034.4	chrII	5967381	5969353	1973	*	H3K27_nfki-1(cer1)_peaks_peak_1934	.	1.35671	2.80242	1.47403	Promoter	2	5968110	5969033	924	2	B0034.4	0
B0034.4	chrII	5968766	5969490	725	*	H3K27_WT_peaks_peak_1737	.	1.35363	2.6562	1.2028	Promoter	2	5968110	5969033	924	2	B0034.4	0
B0034.5	chrII	5974529	5978013	3485	*	H3K27_nfki-1(cer1)_peaks_peak_1936	.	1.35454	2.69789	1.41371	Promoter	2	5972831	5974952	2122	2	B0034.5	0
B0035.11	chrIV	11327393	11336831	9439	*	H3K36_WT_peaks_peak_4067	.	1.89883	11.5856	10.0966	Promoter	4	11327592	11329349	1758	2	B0035.11.1	0
B0035.11	chrIV	11327538	11336791	9254	*	H3K36_nfki-1(cer1)_peaks_peak_3857	.	2.04529	15.3021	13.7053	Promoter	4	11327592	11329349	1758	2	B0035.11.1	0
B0035.11	chrIV	11327527	11336901	9375	*	H3K36_ikb-1(nr2027)_peaks_peak_3831	.	2.03801	14.7373	13.1775	Promoter	4	11327592	11329349	1758	2	B0035.11.1	0
B0035.13	chrIV	11303791	11304608	818	*	H3K36_ikb-1(nr2027)_peaks_peak_3828	.	1.60294	6.18812	5.16263	Promoter	4	11304699	11306698	2000	2	B0035.13	2090
B0035.13	chrIV	11303901	11304483	583	*	H3K36_WT_peaks_peak_4064	.	1.44492	3.96659	2.97182	Promoter	4	11304699	11306698	2000	2	B0035.13	2215
B0035.13	chrIV	11303836	11304525	690	*	H3K36_nfki-1(cer1)_peaks_peak_3854	.	1.5159	5.28812	4.29841	Promoter	4	11304699	11306698	2000	2	B0035.13	2173
B0035.13	chrIV	11307523	11308425	903	*	H3K27_ikb-1(nr2027)_peaks_peak_5225	.	1.30979	2.13434	1.27468	Promoter	4	11304699	11306698	2000	2	B0035.13	-825
B0035.13	chrIV	11308300	11308563	264	*	H3K27_nfki-1(cer1)_peaks_peak_5221	.	1.32727	2.50898	1.3253	Promoter	4	11304699	11306698	2000	2	B0035.13	-1602
B0035.14	chrIV	11299090	11302197	3108	*	H3K36_ikb-1(nr2027)_peaks_peak_3827	.	1.7489	9.36229	8.15313	Promoter	4	11299014	11304311	5298	1	B0035.14.2	76
B0035.14	chrIV	11299055	11302063	3009	*	H3K36_nfki-1(cer1)_peaks_peak_3853	.	1.80767	10.4702	9.22179	Promoter	4	11299014	11304311	5298	1	B0035.14.2	41
B0035.14	chrIV	11299030	11301963	2934	*	H3K36_WT_peaks_peak_4063	.	1.61239	7.08221	5.90285	Promoter	4	11299014	11304311	5298	1	B0035.14.2	16
B0035.16	chrIV	11292706	11293708	1003	*	H3K36_WT_peaks_peak_4061	.	1.36593	2.96134	2.02279	Exon	4	11295127	11296865	1739	2	B0035.16.2	3157
B0035.16	chrIV	11292152	11292838	687	*	H3K27_WT_peaks_peak_4657	.	1.35825	2.71772	1.23431	Exon	4	11295127	11296865	1739	2	B0035.16.2	4027
B0035.16	chrIV	11295309	11298063	2755	*	H3K36_nfki-1(cer1)_peaks_peak_3852	.	1.7263	9.87976	8.64606	Promoter	4	11295126	11296867	1742	2	B0035.16.1	0
B0035.16	chrIV	11295334	11298182	2849	*	H3K36_ikb-1(nr2027)_peaks_peak_3826	.	1.68607	8.39949	7.23868	Promoter	4	11295126	11296867	1742	2	B0035.16.1	0
B0035.16	chrIV	11295461	11298120	2660	*	H3K36_WT_peaks_peak_4062	.	1.60653	6.96427	5.80041	Promoter	4	11295126	11296867	1742	2	B0035.16.1	0
B0035.18	chrIV	11317219	11323352	6134	*	H3K36_ikb-1(nr2027)_peaks_peak_3830	.	1.76558	9.20455	8.01618	Promoter	4	11320298	11320621	324	1	B0035.18	0
B0035.18	chrIV	11317070	11323368	6299	*	H3K36_nfki-1(cer1)_peaks_peak_3856	.	1.81342	10.2189	8.98792	Promoter	4	11320298	11320621	324	1	B0035.18	0
B0035.18	chrIV	11317140	11323547	6408	*	H3K36_WT_peaks_peak_4066	.	1.71033	7.82396	6.59747	Promoter	4	11320298	11320621	324	1	B0035.18	0
B0035.2	chrIV	11310986	11315852	4867	*	H3K36_WT_peaks_peak_4065	.	1.86357	10.9327	9.48322	Promoter	4	11312451	11313958	1508	2	B0035.2.1	0
B0035.2	chrIV	11311073	11315804	4732	*	H3K36_nfki-1(cer1)_peaks_peak_3855	.	1.88273	12.3401	10.9807	Promoter	4	11312451	11313958	1508	2	B0035.2.1	0
B0035.2	chrIV	11310970	11315847	4878	*	H3K36_ikb-1(nr2027)_peaks_peak_3829	.	1.87611	12.2296	10.8312	Promoter	4	11312451	11313958	1508	2	B0035.2.1	0
B0041.2	chrI	4653670	4653888	219	*	H3K36_ikb-1(nr2027)_peaks_peak_491	.	1.35763	3.41424	2.509	Promoter	1	4653603	4660152	6550	1	B0041.2b.1	67
B0041.2	chrI	4655239	4659390	4152	*	H3K36_ikb-1(nr2027)_peaks_peak_492	.	2.06011	14.8865	13.3285	Promoter	1	4655348	4659318	3971	1	B0041.2a.1	0
B0041.2	chrI	4654941	4659471	4531	*	H3K36_nfki-1(cer1)_peaks_peak_499	.	2.08811	15.3628	13.8297	Promoter	1	4655348	4659318	3971	1	B0041.2a.1	0
B0041.2	chrI	4654997	4659400	4404	*	H3K36_WT_peaks_peak_512	.	1.94843	12.3467	10.7867	Promoter	1	4655348	4659318	3971	1	B0041.2a.1	0
B0041.3	chrI	4598074	4650798	52725	*	H3K36_WT_peaks_peak_511	.	1.76817	9.64736	8.29116	Promoter	1	4644438	4645627	1190	1	B0041.3	0
B0041.4	chrI	4645202	4650682	5481	*	H3K36_ikb-1(nr2027)_peaks_peak_490	.	1.78022	10.9955	9.65353	Promoter	1	4645637	4646966	1330	2	B0041.4.1	0
B0041.4	chrI	4644892	4650678	5787	*	H3K36_nfki-1(cer1)_peaks_peak_498	.	1.80945	11.7664	10.411	Promoter	1	4645637	4646966	1330	2	B0041.4.1	0
B0041.7	chrI	4664988	4671695	6708	*	H3K36_WT_peaks_peak_513	.	1.8626	11.5388	10.0711	Promoter	1	4665745	4671739	5995	2	B0041.7	44
B0041.7	chrI	4665797	4671767	5971	*	H3K36_nfki-1(cer1)_peaks_peak_500	.	2.01407	15.2921	13.7475	Promoter	1	4665745	4671739	5995	2	B0041.7	0
B0041.7	chrI	4665871	4671753	5883	*	H3K36_ikb-1(nr2027)_peaks_peak_493	.	1.99049	14.4933	12.9705	Promoter	1	4665745	4671739	5995	2	B0041.7	0
B0047.1	chrII	2040084	2046378	6295	*	H3K27_ikb-1(nr2027)_peaks_peak_1531	.	1.38213	2.92842	1.74926	Promoter	2	2040276	2041620	1345	2	B0047.1a	0
B0047.1	chrII	2040091	2041601	1511	*	H3K27_nfki-1(cer1)_peaks_peak_1404	.	1.35816	2.68017	1.40509	Promoter	2	2040276	2041620	1345	2	B0047.1a	19
B0047.1	chrII	2041187	2041415	229	*	H3K27_WT_peaks_peak_1190	.	1.39612	2.94694	1.32983	Promoter	2	2040276	2041620	1345	2	B0047.1a	205
B0047.1	chrII	2037455	2041689	4235	*	H3K36_ikb-1(nr2027)_peaks_peak_1327	.	1.47627	3.96734	3.03775	Promoter	2	2040276	2041620	1345	2	B0047.1a	0
B0047.1	chrII	2040203	2041728	1526	*	H3K36_nfki-1(cer1)_peaks_peak_1312	.	1.37759	2.86213	1.97729	Promoter	2	2040276	2041620	1345	2	B0047.1a	0
B0047.1	chrII	2040736	2041456	721	*	H3K36_WT_peaks_peak_1392	.	1.33438	2.27335	1.37424	Promoter	2	2040276	2041620	1345	2	B0047.1a	164
B0047.2	chrII	2044724	2045672	949	*	H3K27_nfki-1(cer1)_peaks_peak_1405	.	1.31081	2.30821	1.21604	Promoter	2	2043028	2044109	1082	2	B0047.2	-615
B0047.2	chrII	2043193	2043685	493	*	H3K27_WT_peaks_peak_1191	.	1.43611	3.40149	1.55076	Promoter	2	2043028	2044109	1082	2	B0047.2	424
B0047.2	chrII	2044277	2045432	1156	*	H3K36_WT_peaks_peak_1394	.	1.37136	2.76422	1.83655	Promoter	2	2043028	2044109	1082	2	B0047.2	-168
B0047.2	chrII	2042950	2043297	348	*	H3K36_WT_peaks_peak_1393	.	1.36551	2.59481	1.67611	Promoter	2	2043028	2044109	1082	2	B0047.2	812
B0047.2	chrII	2042898	2045662	2765	*	H3K36_nfki-1(cer1)_peaks_peak_1313	.	1.40553	3.28082	2.3767	Promoter	2	2043028	2044109	1082	2	B0047.2	0
B0047.2	chrII	2042923	2043726	804	*	H3K36_ikb-1(nr2027)_peaks_peak_1328	.	1.45911	3.62902	2.71334	Promoter	2	2043028	2044109	1082	2	B0047.2	383
B0047.2	chrII	2044645	2045524	880	*	H3K36_ikb-1(nr2027)_peaks_peak_1329	.	1.59955	5.74601	4.73969	Promoter	2	2043028	2044109	1082	2	B0047.2	-536
B0047.5	chrII	2047931	2049011	1081	*	H3K27_ikb-1(nr2027)_peaks_peak_1532	.	1.36527	2.59781	1.56107	Promoter	2	2048066	2049180	1115	2	B0047.5	169
B0047.5	chrII	2048042	2048966	925	*	H3K36_ikb-1(nr2027)_peaks_peak_1330	.	1.45141	3.5399	2.62839	Promoter	2	2048066	2049180	1115	2	B0047.5	214
B0047.5	chrII	2048098	2048938	841	*	H3K36_WT_peaks_peak_1395	.	1.45342	3.70171	2.72011	Promoter	2	2048066	2049180	1115	2	B0047.5	242
B0047.5	chrII	2048049	2049028	980	*	H3K36_nfki-1(cer1)_peaks_peak_1314	.	1.44863	3.78616	2.86002	Promoter	2	2048066	2049180	1115	2	B0047.5	152
B0198.1	chrX	12033877	12040877	7001	*	H3K27_ikb-1(nr2027)_peaks_peak_9997	.	1.36444	2.71704	1.62614	Promoter	6	12031378	12033969	2592	2	B0198.1	0
B0198.1	chrX	12031137	12033991	2855	*	H3K27_nfki-1(cer1)_peaks_peak_10593	.	1.31207	2.25086	1.17737	Promoter	6	12031378	12033969	2592	2	B0198.1	0
B0198.1	chrX	12035048	12037239	2192	*	H3K27_nfki-1(cer1)_peaks_peak_10594	.	1.31522	2.27587	1.19101	Promoter	6	12031378	12033969	2592	2	B0198.1	-1079
B0198.1	chrX	12034657	12036906	2250	*	H3K27_WT_peaks_peak_10406	.	1.37462	2.78621	1.2669	Promoter	6	12031378	12033969	2592	2	B0198.1	-688
B0198.1	chrX	12038086	12040549	2464	*	H3K27_nfki-1(cer1)_peaks_peak_10595	.	1.32851	2.39992	1.25695	Downstream	6	12031378	12033969	2592	2	B0198.1	-4117
B0198.10	chrX	12022425	12027287	4863	*	H3K27_WT_peaks_peak_10404	.	1.40535	3.07854	1.39702	Promoter	6	12023519	12023595	77	1	B0198.10	0
B0198.10	chrX	12022115	12032772	10658	*	H3K27_ikb-1(nr2027)_peaks_peak_9996	.	1.38083	2.77216	1.67183	Promoter	6	12023519	12023595	77	1	B0198.10	0
B0198.10	chrX	12022456	12030241	7786	*	H3K27_nfki-1(cer1)_peaks_peak_10592	.	1.35961	2.73424	1.4221	Promoter	6	12023519	12023595	77	1	B0198.10	0
B0198.2	chrX	12028284	12031825	3542	*	H3K27_WT_peaks_peak_10405	.	1.37857	2.78503	1.25895	Promoter	6	12028643	12031549	2907	1	B0198.2a	0
B0198.3	chrX	12042006	12049240	7235	*	H3K27_ikb-1(nr2027)_peaks_peak_9998	.	1.38204	2.76942	1.66739	Promoter	6	12042548	12049279	6732	2	B0198.3a	39
B0198.3	chrX	12042972	12049176	6205	*	H3K27_nfki-1(cer1)_peaks_peak_10596	.	1.35332	2.64895	1.38097	Promoter	6	12042548	12049279	6732	2	B0198.3a	103
B0198.3	chrX	12043181	12049240	6060	*	H3K27_WT_peaks_peak_10407	.	1.40135	3.01478	1.36243	Promoter	6	12042548	12049279	6732	2	B0198.3a	39
B0198.6	chrX	12050101	12052874	2774	*	H3K27_nfki-1(cer1)_peaks_peak_10597	.	1.36422	2.76942	1.44187	Promoter	6	12050181	12050395	215	1	B0198.6	0
B0205.1	chrI	10713369	10717057	3689	*	H3K36_ikb-1(nr2027)_peaks_peak_909	.	1.91655	11.723	10.3737	Promoter	1	10713439	10716986	3548	2	B0205.1b.2	0
B0205.1	chrI	10713432	10716992	3561	*	H3K36_nfki-1(cer1)_peaks_peak_919	.	1.93557	12.8007	11.404	Promoter	1	10713439	10716986	3548	2	B0205.1b.2	0
B0205.1	chrI	10713621	10717121	3501	*	H3K36_WT_peaks_peak_960	.	1.89202	11.435	9.93669	Promoter	1	10713439	10716986	3548	2	B0205.1b.2	0
B0205.10	chrI	10710004	10710269	266	*	H3K27_nfki-1(cer1)_peaks_peak_716	.	1.30741	2.28832	1.20362	Promoter	1	10708393	10710364	1972	1	B0205.10.1	1611
B0205.10	chrI	10711221	10711821	601	*	H3K27_WT_peaks_peak_541	.	1.33145	2.46856	1.10631	Promoter	1	10708393	10710364	1972	1	B0205.10.1	2828
B0205.10	chrI	10711140	10712343	1204	*	H3K27_nfki-1(cer1)_peaks_peak_717	.	1.31069	2.27409	1.19671	Promoter	1	10708393	10710364	1972	1	B0205.10.1	2747
B0205.10	chrI	10708420	10708785	366	*	H3K27_WT_peaks_peak_540	.	1.35589	2.677	1.20548	Promoter	1	10708393	10710364	1972	1	B0205.10.1	27
B0205.10	chrI	10705733	10712657	6925	*	H3K27_ikb-1(nr2027)_peaks_peak_815	.	1.34939	2.61354	1.57734	Promoter	1	10708352	10710364	2013	1	B0205.10.2	0
B0205.10	chrI	10707095	10707413	319	*	H3K27_nfki-1(cer1)_peaks_peak_715	.	1.28394	2.12206	1.11074	Promoter	1	10708352	10710364	2013	1	B0205.10.2	-939
B0205.11	chrI	10729398	10740387	10990	*	H3K36_ikb-1(nr2027)_peaks_peak_911	.	1.93921	13.4752	12.0026	Promoter	1	10732531	10733674	1144	2	B0205.11	0
B0205.11	chrI	10729412	10740340	10929	*	H3K36_WT_peaks_peak_962	.	1.90982	12.1603	10.625	Promoter	1	10732531	10733674	1144	2	B0205.11	0
B0205.11	chrI	10729346	10740399	11054	*	H3K36_nfki-1(cer1)_peaks_peak_921	.	1.94017	13.9126	12.4453	Promoter	1	10732531	10733674	1144	2	B0205.11	0
B0205.2	chrI	10724727	10726156	1430	*	H3K27_ikb-1(nr2027)_peaks_peak_816	.	1.35168	2.68809	1.62377	Promoter	1	10724150	10725552	1403	2	B0205.2a	0
B0205.4	chrI	10743503	10743944	442	*	H3K27_ikb-1(nr2027)_peaks_peak_818	.	1.33141	2.3944	1.44325	Promoter	1	10741358	10744432	3075	2	B0205.4	488
B0205.4	chrI	10745011	10745300	290	*	H3K27_ikb-1(nr2027)_peaks_peak_819	.	1.28947	1.94505	1.15322	Promoter	1	10741358	10744432	3075	2	B0205.4	-579
B0205.5	chrI	10741758	10742567	810	*	H3K27_WT_peaks_peak_542	.	1.34346	2.55381	1.1559	Promoter	1	10740207	10740579	373	1	B0205.5	1551
B0205.5	chrI	10741585	10742469	885	*	H3K27_ikb-1(nr2027)_peaks_peak_817	.	1.31873	2.17649	1.30681	Promoter	1	10740207	10740579	373	1	B0205.5	1378
B0205.9	chrI	10720670	10723607	2938	*	H3K36_ikb-1(nr2027)_peaks_peak_910	.	1.83999	10.5613	9.30428	Promoter	1	10720815	10723580	2766	1	B0205.9	0
B0205.9	chrI	10720645	10723508	2864	*	H3K36_WT_peaks_peak_961	.	1.88904	11.1165	9.64674	Promoter	1	10720815	10723580	2766	1	B0205.9	0
B0205.9	chrI	10720700	10723499	2800	*	H3K36_nfki-1(cer1)_peaks_peak_920	.	1.9441	12.3133	10.965	Promoter	1	10720815	10723580	2766	1	B0205.9	0
B0207.1	chrI	5962102	5967036	4935	*	H3K27_nfki-1(cer1)_peaks_peak_314	.	1.35539	2.72245	1.42302	Promoter	1	5965064	5967213	2150	1	B0207.1	0
B0207.1	chrI	5962118	5971451	9334	*	H3K27_ikb-1(nr2027)_peaks_peak_437	.	1.37857	2.85185	1.72388	Promoter	1	5965064	5967213	2150	1	B0207.1	0
B0207.1	chrI	5961995	5966842	4848	*	H3K27_WT_peaks_peak_197	.	1.3764	2.78918	1.26544	Promoter	1	5965064	5967213	2150	1	B0207.1	0
B0207.10	chrI	5953970	5960907	6938	*	H3K27_ikb-1(nr2027)_peaks_peak_436	.	1.37724	2.84699	1.71711	Promoter	1	5959010	5959528	519	2	B0207.10	0
B0207.10	chrI	5955332	5960874	5543	*	H3K27_nfki-1(cer1)_peaks_peak_313	.	1.35977	2.84128	1.47331	Promoter	1	5959010	5959528	519	2	B0207.10	0
B0207.12	chrI	5972743	5974541	1799	*	H3K27_ikb-1(nr2027)_peaks_peak_438	.	1.29016	1.98082	1.17434	Promoter	1	5967253	5973322	6070	2	B0207.12b	0
B0207.12	chrI	5973015	5974510	1496	*	H3K27_nfki-1(cer1)_peaks_peak_316	.	1.32244	2.38567	1.25522	Promoter	1	5967253	5973322	6070	2	B0207.12b	0
B0207.13	chrI	5968000	5970031	2032	*	H3K27_nfki-1(cer1)_peaks_peak_315	.	1.31724	2.39723	1.26383	Promoter	1	5968743	5968965	223	1	B0207.13	0
B0207.14	chrI	5919080	5934607	15528	*	H3K27_ikb-1(nr2027)_peaks_peak_434	.	1.38304	2.90058	1.75419	Promoter	1	5919382	5919531	150	2	B0207.14	0
B0207.14	chrI	5918973	5923421	4449	*	H3K27_nfki-1(cer1)_peaks_peak_304	.	1.36522	2.89561	1.50621	Promoter	1	5919382	5919531	150	2	B0207.14	0
B0207.14	chrI	5918978	5923282	4305	*	H3K27_WT_peaks_peak_190	.	1.40444	3.14046	1.43618	Promoter	1	5919382	5919531	150	2	B0207.14	0
B0207.15	chrI	5969762	5969983	222	*	H3K27_WT_peaks_peak_198	.	1.35575	2.67498	1.21407	Promoter	1	5969292	5969356	65	1	B0207.15	470
B0207.16	chrI	5942177	5952921	10745	*	H3K27_ikb-1(nr2027)_peaks_peak_435	.	1.34016	2.53612	1.52941	Promoter	1	5949398	5949450	53	2	B0207.16	0
B0207.16	chrI	5949164	5950878	1715	*	H3K27_nfki-1(cer1)_peaks_peak_311	.	1.32284	2.56246	1.3456	Promoter	1	5949398	5949450	53	2	B0207.16	0
B0207.3	chrI	5944353	5945111	759	*	H3K27_WT_peaks_peak_195	.	1.32644	2.42763	1.08294	Promoter	1	5942579	5945539	2961	1	B0207.3a	1774
B0207.3	chrI	5941967	5942371	405	*	H3K27_WT_peaks_peak_194	.	1.36545	2.77664	1.26234	Promoter	1	5942421	5945539	3119	1	B0207.3b	-50
B0207.3	chrI	5941883	5943042	1160	*	H3K27_nfki-1(cer1)_peaks_peak_308	.	1.3349	2.61269	1.37433	Promoter	1	5942421	5945539	3119	1	B0207.3b	0
B0207.3	chrI	5943944	5945146	1203	*	H3K27_nfki-1(cer1)_peaks_peak_309	.	1.31869	2.43619	1.28109	Promoter	1	5942579	5945539	2961	1	B0207.3a	1365
B0207.4	chrI	5935182	5939012	3831	*	H3K36_nfki-1(cer1)_peaks_peak_599	.	1.76457	10.0566	8.84219	Promoter	1	5937479	5938887	1409	1	B0207.4	0
B0207.4	chrI	5935118	5938929	3812	*	H3K36_WT_peaks_peak_614	.	1.65411	7.50021	6.30905	Promoter	1	5937479	5938887	1409	1	B0207.4	0
B0207.4	chrI	5935327	5939208	3882	*	H3K36_ikb-1(nr2027)_peaks_peak_589	.	1.78911	10.223	8.9926	Promoter	1	5937479	5938887	1409	1	B0207.4	0
B0207.5	chrI	5924223	5926044	1822	*	H3K27_nfki-1(cer1)_peaks_peak_305	.	1.35114	2.76699	1.45199	Exon	1	5919789	5935418	15630	1	B0207.5	4434
B0207.5	chrI	5924449	5928936	4488	*	H3K27_WT_peaks_peak_191	.	1.40879	3.21783	1.47002	Exon	1	5919789	5935418	15630	1	B0207.5	4660
B0207.6	chrI	5930010	5930816	807	*	H3K27_WT_peaks_peak_192	.	1.47609	3.97437	1.82211	Exon	1	5935372	5936946	1575	2	B0207.6	6130
B0207.6	chrI	5931998	5934455	2458	*	H3K27_WT_peaks_peak_193	.	1.37153	2.82532	1.29074	Promoter	1	5935372	5936946	1575	2	B0207.6	2491
B0207.6	chrI	5926892	5933042	6151	*	H3K27_nfki-1(cer1)_peaks_peak_306	.	1.35319	2.76282	1.44809	Exon	1	5935372	5936946	1575	2	B0207.6	3904
B0207.6	chrI	5933903	5934249	347	*	H3K27_nfki-1(cer1)_peaks_peak_307	.	1.30662	2.31066	1.22311	Promoter	1	5935372	5936946	1575	2	B0207.6	2697
B0207.7	chrI	5946378	5948021	1644	*	H3K27_WT_peaks_peak_196	.	1.40826	3.3257	1.52146	Promoter	1	5945759	5947344	1586	2	B0207.7	0
B0207.7	chrI	5946456	5948361	1906	*	H3K27_nfki-1(cer1)_peaks_peak_310	.	1.31896	2.46349	1.29362	Promoter	1	5945759	5947344	1586	2	B0207.7	0
B0207.8	chrI	5951741	5951942	202	*	H3K27_nfki-1(cer1)_peaks_peak_312	.	1.30177	2.29831	1.20954	Promoter	1	5951138	5951744	607	2	B0207.8	0
B0212.1	chrIV	3569049	3572685	3637	*	H3K27_ikb-1(nr2027)_peaks_peak_4382	.	1.35644	2.55104	1.52933	Promoter	4	3572467	3577625	5159	1	B0212.1	0
B0212.1	chrIV	3571322	3572886	1565	*	H3K27_nfki-1(cer1)_peaks_peak_4256	.	1.4048	3.23398	1.65991	Promoter	4	3572467	3577625	5159	1	B0212.1	0
B0212.1	chrIV	3571342	3575074	3733	*	H3K27_WT_peaks_peak_3620	.	1.38607	2.85081	1.29289	Promoter	4	3572467	3577625	5159	1	B0212.1	0
B0212.2	chrIV	3565106	3566489	1384	*	H3K27_WT_peaks_peak_3618	.	1.47052	3.82214	1.73734	Promoter	4	3565197	3567810	2614	1	B0212.2	0
B0212.2	chrIV	3562833	3567330	4498	*	H3K27_ikb-1(nr2027)_peaks_peak_4381	.	1.371	2.72173	1.64435	Promoter	4	3565197	3567810	2614	1	B0212.2	0
B0212.3	chrIV	3540249	3540945	697	*	H3K27_ikb-1(nr2027)_peaks_peak_4378	.	1.33102	2.28294	1.36375	Promoter	4	3540184	3543598	3415	1	B0212.3	65
B0212.3	chrIV	3540508	3542733	2226	*	H3K36_ikb-1(nr2027)_peaks_peak_3446	.	1.33388	2.28326	1.43315	Promoter	4	3540184	3543598	3415	1	B0212.3	324
B0212.3	chrIV	3540523	3542746	2224	*	H3K36_nfki-1(cer1)_peaks_peak_3469	.	1.36753	2.76973	1.89003	Promoter	4	3540184	3543598	3415	1	B0212.3	339
B0212.3	chrIV	3538156	3538746	591	*	H3K36_WT_peaks_peak_3676	.	1.29141	1.93223	1.05612	Promoter	4	3540184	3543598	3415	1	B0212.3	-1438
B0212.4	chrIV	3544486	3545050	565	*	H3K36_ikb-1(nr2027)_peaks_peak_3447	.	1.33863	2.32163	1.46926	Promoter	4	3543812	3546523	2712	2	B0212.4b	1473
B0212.5	chrIV	3552473	3561896	9424	*	H3K27_ikb-1(nr2027)_peaks_peak_4380	.	1.44836	3.53884	2.12279	Promoter	4	3550884	3557427	6544	2	B0212.5	0
B0212.5	chrIV	3558224	3559435	1212	*	H3K27_WT_peaks_peak_3616	.	1.42836	3.35302	1.53576	Promoter	4	3550884	3557427	6544	2	B0212.5	-797
B0212.5	chrIV	3552482	3561170	8689	*	H3K27_nfki-1(cer1)_peaks_peak_4254	.	1.39939	3.18991	1.64668	Promoter	4	3550884	3557427	6544	2	B0212.5	0
B0212.5	chrIV	3560657	3561564	908	*	H3K27_WT_peaks_peak_3617	.	1.43114	3.59382	1.63768	Distal Intergenic	4	3550884	3557427	6544	2	B0212.5	-3230
B0212.5	chrIV	3555183	3557390	2208	*	H3K27_WT_peaks_peak_3615	.	1.37974	2.77797	1.25215	Promoter	4	3550884	3557427	6544	2	B0212.5	37
B0212.6	chrIV	3570048	3570282	235	*	H3K27_WT_peaks_peak_3619	.	1.40068	3.04857	1.40586	Promoter	4	3570715	3571642	928	1	B0212.6	-433
B0212.6	chrIV	3569091	3570269	1179	*	H3K27_nfki-1(cer1)_peaks_peak_4255	.	1.36541	2.7643	1.44544	Promoter	4	3570715	3571642	928	1	B0212.6	-446
B0212.7	chrIV	3549754	3551382	1629	*	H3K27_ikb-1(nr2027)_peaks_peak_4379	.	1.30873	2.09014	1.24406	Promoter	4	3552125	3552349	225	1	B0212.7	-743
B0212.8	chrIV	3573871	3578521	4651	*	H3K27_ikb-1(nr2027)_peaks_peak_4383	.	1.37634	2.80444	1.68541	Promoter	4	3575403	3575456	54	1	B0212.8	0
B0212.8	chrIV	3573733	3577494	3762	*	H3K27_nfki-1(cer1)_peaks_peak_4257	.	1.32029	2.33501	1.22472	Promoter	4	3575403	3575456	54	1	B0212.8	0
B0212.t1	chrIV	3553546	3554034	489	*	H3K27_WT_peaks_peak_3614	.	1.48825	3.97291	1.79596	Promoter	4	3552185	3552256	72	2	B0212.t1	-1290
B0212.t1	chrIV	3553952	3554281	330	*	H3K36_ikb-1(nr2027)_peaks_peak_3448	.	1.33438	2.28271	1.4321	Promoter	4	3552185	3552256	72	2	B0212.t1	-1696
B0213.10	chrV	3953184	3960256	7073	*	H3K27_ikb-1(nr2027)_peaks_peak_6588	.	1.40778	3.06668	1.84443	Promoter	5	3955751	3957700	1950	2	B0213.10	0
B0213.10	chrV	3953298	3960243	6946	*	H3K27_nfki-1(cer1)_peaks_peak_6703	.	1.39388	3.10033	1.60512	Promoter	5	3955751	3957700	1950	2	B0213.10	0
B0213.12	chrV	3961718	3965240	3523	*	H3K27_nfki-1(cer1)_peaks_peak_6704	.	1.37272	2.88952	1.5104	Promoter	5	3961745	3963800	2056	2	B0213.12	0
B0213.12	chrV	3961878	3965204	3327	*	H3K27_ikb-1(nr2027)_peaks_peak_6589	.	1.41251	3.14144	1.87774	Promoter	5	3961745	3963800	2056	2	B0213.12	0
B0213.14	chrV	3966425	3969246	2822	*	H3K27_ikb-1(nr2027)_peaks_peak_6590	.	1.3476	2.50583	1.50583	Promoter	5	3964764	3967856	3093	2	B0213.14	0
B0213.14	chrV	3967097	3973134	6038	*	H3K27_nfki-1(cer1)_peaks_peak_6705	.	1.3464	2.62185	1.37319	Promoter	5	3964764	3967856	3093	2	B0213.14	0
B0213.15	chrV	3971031	3971967	937	*	H3K27_WT_peaks_peak_5996	.	1.49189	4.07469	1.84677	Promoter	5	3968125	3970499	2375	2	B0213.15a	-532
B0213.16	chrV	3970894	3972987	2094	*	H3K27_ikb-1(nr2027)_peaks_peak_6591	.	1.40473	3.04547	1.83049	Promoter	5	3970697	3972986	2290	2	B0213.16	0
B0213.17	chrV	3974222	3982760	8539	*	H3K27_ikb-1(nr2027)_peaks_peak_6592	.	1.38459	2.83945	1.70248	Promoter	5	3978811	3979119	309	2	B0213.17	0
B0213.17	chrV	3978956	3979362	407	*	H3K27_WT_peaks_peak_5998	.	1.35444	2.50735	1.11445	Promoter	5	3978811	3979119	309	2	B0213.17	0
B0213.18	chrV	3966585	3967166	582	*	H3K27_WT_peaks_peak_5995	.	1.40265	3.01556	1.37144	Promoter	5	3966807	3966912	106	1	B0213.18	0
B0213.19	chrV	3974046	3978254	4209	*	H3K27_nfki-1(cer1)_peaks_peak_6706	.	1.3931	3.12383	1.60675	Promoter	5	3974370	3974390	21	2	B0213.19	0
B0213.2	chrV	3987342	3989167	1826	*	H3K27_WT_peaks_peak_6001	.	1.38267	2.80721	1.2669	Promoter	5	3989076	3989755	680	1	B0213.2	0
B0213.2	chrV	3987277	3989367	2091	*	H3K27_nfki-1(cer1)_peaks_peak_6709	.	1.32067	2.34127	1.22581	Promoter	5	3989076	3989755	680	1	B0213.2	0
B0213.2	chrV	3987412	3989660	2249	*	H3K27_ikb-1(nr2027)_peaks_peak_6594	.	1.38343	2.85259	1.70258	Promoter	5	3989076	3989755	680	1	B0213.2	0
B0213.20	chrV	3957942	3960197	2256	*	H3K27_WT_peaks_peak_5992	.	1.45631	3.60758	1.64052	Promoter	5	3959759	3959779	21	1	B0213.20	0
B0213.21	chrV	3955726	3956903	1178	*	H3K27_WT_peaks_peak_5991	.	1.41662	3.18925	1.44488	Promoter	5	3956499	3956603	105	1	B0213.21	0
B0213.23	chrV	3961983	3963276	1294	*	H3K27_WT_peaks_peak_5993	.	1.49694	4.14762	1.88608	Promoter	5	3962592	3962696	105	1	B0213.23	0
B0213.25	chrV	3964888	3965244	357	*	H3K27_WT_peaks_peak_5994	.	1.47207	3.76756	1.71823	Promoter	5	3965623	3965688	66	1	B0213.25	-379
B0213.4	chrV	3983648	3985081	1434	*	H3K27_ikb-1(nr2027)_peaks_peak_6593	.	1.37851	2.74175	1.65447	Promoter	5	3984398	3984834	437	1	B0213.4	0
B0213.4	chrV	3982628	3985087	2460	*	H3K27_WT_peaks_peak_6000	.	1.3829	2.86068	1.29969	Promoter	5	3984398	3984834	437	1	B0213.4	0
B0213.4	chrV	3983491	3984239	749	*	H3K27_nfki-1(cer1)_peaks_peak_6708	.	1.32293	2.4116	1.2656	Promoter	5	3984398	3984834	437	1	B0213.4	-159
B0213.5	chrV	3979328	3982133	2806	*	H3K27_nfki-1(cer1)_peaks_peak_6707	.	1.35282	2.71289	1.42097	Promoter	5	3981965	3982730	766	1	B0213.5	0
B0213.6	chrV	3980254	3981074	821	*	H3K27_WT_peaks_peak_5999	.	1.43751	3.41362	1.55178	Promoter	5	3980040	3980614	575	1	B0213.6	214
B0213.8	chrV	3974647	3975412	766	*	H3K27_WT_peaks_peak_5997	.	1.37997	2.76932	1.24962	Promoter	5	3974646	3976249	1604	1	B0213.8	1
B0213.9	chrV	3953215	3954833	1619	*	H3K27_WT_peaks_peak_5990	.	1.35066	2.46855	1.09446	Promoter	5	3954024	3955445	1422	1	B0213.9	0
B0218.1	chrIV	8159759	8161853	2095	*	H3K27_WT_peaks_peak_4269	.	1.38485	2.99915	1.36992	Promoter	4	8159402	8161927	2526	1	B0218.1b.5	357
B0218.1	chrIV	8159385	8161224	1840	*	H3K27_nfki-1(cer1)_peaks_peak_4870	.	1.31787	2.45473	1.29328	Promoter	4	8159393	8161927	2535	1	B0218.1a.4	0
B0218.1	chrIV	8158405	8161930	3526	*	H3K27_ikb-1(nr2027)_peaks_peak_4927	.	1.33105	2.37761	1.43207	Promoter	4	8159344	8161927	2584	1	B0218.1a.1	0
B0218.2	chrIV	8153686	8154171	486	*	H3K36_nfki-1(cer1)_peaks_peak_3672	.	1.29325	2.21034	1.35965	Promoter	4	8152431	8154643	2213	1	B0218.2.2	1255
B0218.2	chrIV	8153152	8153497	346	*	H3K27_ikb-1(nr2027)_peaks_peak_4925	.	1.31172	2.38858	1.44225	Promoter	4	8152431	8154643	2213	1	B0218.2.2	721
B0218.3	chrIV	8147672	8150342	2671	*	H3K36_nfki-1(cer1)_peaks_peak_3671	.	1.38152	3.30059	2.39613	Promoter	4	8148780	8150727	1948	1	B0218.3	0
B0218.3	chrIV	8147680	8150473	2794	*	H3K36_WT_peaks_peak_3880	.	1.38501	3.23329	2.2794	Promoter	4	8148780	8150727	1948	1	B0218.3	0
B0218.3	chrIV	8147695	8150228	2534	*	H3K36_ikb-1(nr2027)_peaks_peak_3650	.	1.31494	2.44448	1.58693	Promoter	4	8148780	8150727	1948	1	B0218.3	0
B0218.5	chrIV	8154236	8154827	592	*	H3K27_nfki-1(cer1)_peaks_peak_4868	.	1.28696	2.17784	1.14353	Promoter	4	8155237	8156433	1197	2	B0218.5	1606
B0218.5	chrIV	8155765	8157273	1509	*	H3K27_nfki-1(cer1)_peaks_peak_4869	.	1.31698	2.4961	1.31635	Promoter	4	8155237	8156433	1197	2	B0218.5	0
B0218.5	chrIV	8155057	8157499	2443	*	H3K27_ikb-1(nr2027)_peaks_peak_4926	.	1.29978	2.18643	1.31023	Promoter	4	8155237	8156433	1197	2	B0218.5	0
B0218.5	chrIV	8155013	8156337	1325	*	H3K27_WT_peaks_peak_4268	.	1.33727	2.49703	1.11591	Promoter	4	8155237	8156433	1197	2	B0218.5	96
B0218.7	chrIV	8165459	8165814	356	*	H3K27_WT_peaks_peak_4270	.	1.36167	2.71419	1.22955	Promoter	4	8164580	8166064	1485	2	B0218.7	250
B0218.7	chrIV	8167136	8167520	385	*	H3K27_nfki-1(cer1)_peaks_peak_4872	.	1.32929	2.54443	1.34029	Promoter	4	8164580	8166064	1485	2	B0218.7	-1072
B0218.7	chrIV	8164394	8166574	2181	*	H3K27_ikb-1(nr2027)_peaks_peak_4928	.	1.40703	3.11433	1.89668	Promoter	4	8164580	8166064	1485	2	B0218.7	0
B0218.7	chrIV	8164199	8166060	1862	*	H3K27_nfki-1(cer1)_peaks_peak_4871	.	1.32615	2.50028	1.31645	Promoter	4	8164580	8166064	1485	2	B0218.7	4
B0218.8	chrIV	8167260	8168174	915	*	H3K27_WT_peaks_peak_4271	.	1.33722	2.45327	1.09264	Promoter	4	8167149	8168760	1612	2	B0218.8	586
B0218.8	chrIV	8168571	8169206	636	*	H3K27_ikb-1(nr2027)_peaks_peak_4929	.	1.33364	2.50026	1.51424	Promoter	4	8167149	8168760	1612	2	B0218.8	0
B0222.1	chrV	9129971	9137569	7599	*	H3K27_nfki-1(cer1)_peaks_peak_7332	.	1.38375	3.01954	1.56655	Promoter	5	9134277	9135553	1277	1	B0222.1	0
B0222.1	chrV	9130890	9146778	15889	*	H3K27_ikb-1(nr2027)_peaks_peak_7102	.	1.41695	3.24251	1.94527	Promoter	5	9134277	9135553	1277	1	B0222.1	0
B0222.10	chrV	9147971	9158709	10739	*	H3K27_ikb-1(nr2027)_peaks_peak_7103	.	1.36413	2.70787	1.63638	Promoter	5	9158361	9159515	1155	1	B0222.10	0
B0222.10	chrV	9155736	9158688	2953	*	H3K27_nfki-1(cer1)_peaks_peak_7337	.	1.37976	3.05632	1.57574	Promoter	5	9158361	9159515	1155	1	B0222.10	0
B0222.11	chrV	9167400	9170356	2957	*	H3K27_nfki-1(cer1)_peaks_peak_7341	.	1.31684	2.3081	1.21074	Promoter	5	9165797	9168018	2222	2	B0222.11	0
B0222.11	chrV	9165262	9171670	6409	*	H3K27_ikb-1(nr2027)_peaks_peak_7106	.	1.35655	2.61786	1.57862	Promoter	5	9165797	9168018	2222	2	B0222.11	0
B0222.14	chrV	9156615	9156839	225	*	H3K27_WT_peaks_peak_6796	.	1.45029	3.53945	1.62268	Promoter	5	9156384	9156515	132	1	B0222.14	231
B0222.2	chrV	9134545	9137827	3283	*	H3K27_WT_peaks_peak_6791	.	1.42452	3.35071	1.52543	Promoter	5	9135634	9137696	2063	2	B0222.2	0
B0222.3	chrV	9143374	9143747	374	*	H3K27_nfki-1(cer1)_peaks_peak_7334	.	1.27266	2.02346	1.06169	Promoter	5	9138928	9141375	2448	2	B0222.3	-1999
B0222.3	chrV	9139136	9141820	2685	*	H3K27_nfki-1(cer1)_peaks_peak_7333	.	1.44655	3.75009	1.93324	Promoter	5	9138928	9141375	2448	2	B0222.3	0
B0222.3	chrV	9138699	9142052	3354	*	H3K27_WT_peaks_peak_6792	.	1.40869	3.10359	1.4157	Promoter	5	9138928	9141375	2448	2	B0222.3	0
B0222.4	chrV	9144687	9146290	1604	*	H3K27_nfki-1(cer1)_peaks_peak_7335	.	1.35743	2.83234	1.48004	Promoter	5	9144593	9146877	2285	2	B0222.4	587
B0222.4	chrV	9144445	9149779	5335	*	H3K27_WT_peaks_peak_6793	.	1.40352	3.08197	1.41123	Promoter	5	9144593	9146877	2285	2	B0222.4	0
B0222.5	chrV	9151960	9152410	451	*	H3K27_WT_peaks_peak_6794	.	1.34048	2.48327	1.10893	Promoter	5	9152299	9154850	2552	2	B0222.5	2440
B0222.5	chrV	9148871	9154309	5439	*	H3K27_nfki-1(cer1)_peaks_peak_7336	.	1.32845	2.56505	1.34792	Promoter	5	9152299	9154850	2552	2	B0222.5	541
B0222.5	chrV	9153587	9154219	633	*	H3K27_WT_peaks_peak_6795	.	1.35258	2.56686	1.16177	Promoter	5	9152299	9154850	2552	2	B0222.5	631
B0222.6	chrV	9160708	9161661	954	*	H3K27_ikb-1(nr2027)_peaks_peak_7104	.	1.37265	2.77235	1.68198	Promoter	5	9159619	9160640	1022	2	B0222.6	-68
B0222.6	chrV	9160862	9161686	825	*	H3K27_nfki-1(cer1)_peaks_peak_7338	.	1.3815	3.00299	1.56343	Promoter	5	9159619	9160640	1022	2	B0222.6	-222
B0222.6	chrV	9161091	9161888	798	*	H3K27_WT_peaks_peak_6797	.	1.38553	2.85733	1.29367	Promoter	5	9159619	9160640	1022	2	B0222.6	-451
B0222.7	chrV	9162970	9164155	1186	*	H3K27_nfki-1(cer1)_peaks_peak_7339	.	1.355	2.71471	1.422	Promoter	5	9162028	9162982	955	2	B0222.7	0
B0222.7	chrV	9163134	9163870	737	*	H3K27_WT_peaks_peak_6798	.	1.4164	3.20693	1.46894	Promoter	5	9162028	9162982	955	2	B0222.7	-152
B0222.7	chrV	9162969	9163666	698	*	H3K27_ikb-1(nr2027)_peaks_peak_7105	.	1.34609	2.50143	1.50812	Promoter	5	9162028	9162982	955	2	B0222.7	0
B0222.8	chrV	9165400	9166576	1177	*	H3K27_nfki-1(cer1)_peaks_peak_7340	.	1.32346	2.4058	1.2654	Promoter	5	9164272	9165284	1013	2	B0222.8	-116
B0228.1	chrII	7753223	7756388	3166	*	H3K27_nfki-1(cer1)_peaks_peak_2146	.	1.29388	2.26293	1.18802	Promoter	2	7755956	7756856	901	1	B0228.1	0
B0228.1	chrII	7755388	7755873	486	*	H3K27_WT_peaks_peak_1949	.	1.40556	3.36855	1.54603	Promoter	2	7755956	7756856	901	1	B0228.1	-83
B0228.4	chrII	7724171	7752471	28301	*	H3K27_ikb-1(nr2027)_peaks_peak_2187	.	1.41331	3.23129	1.94836	Promoter	2	7724850	7731338	6489	1	B0228.4d	0
B0228.4	chrII	7724063	7749661	25599	*	H3K27_nfki-1(cer1)_peaks_peak_2144	.	1.40238	3.25628	1.67421	Promoter	2	7724850	7731338	6489	1	B0228.4d	0
B0228.4	chrII	7728411	7749456	21046	*	H3K27_WT_peaks_peak_1947	.	1.41884	3.24488	1.48071	Promoter	2	7742344	7752375	10032	1	B0228.4e	0
B0228.5	chrII	7753438	7755134	1697	*	H3K27_ikb-1(nr2027)_peaks_peak_2188	.	1.33414	2.505	1.51065	Promoter	2	7752517	7753554	1038	2	B0228.5b	0
B0228.5	chrII	7750466	7752411	1946	*	H3K27_nfki-1(cer1)_peaks_peak_2145	.	1.36024	2.84513	1.49602	Promoter	2	7752584	7753460	877	2	B0228.5a	1049
B0228.5	chrII	7750559	7751387	829	*	H3K27_WT_peaks_peak_1948	.	1.36475	2.73002	1.24396	Promoter	2	7752584	7753460	877	2	B0228.5a	2073
B0228.7	chrII	7757180	7758168	989	*	H3K36_ikb-1(nr2027)_peaks_peak_1592	.	1.59354	6.69404	5.64556	Promoter	2	7757176	7758338	1163	2	B0228.7.2	170
B0228.7	chrII	7757152	7758284	1133	*	H3K36_nfki-1(cer1)_peaks_peak_1594	.	1.5597	6.51402	5.47301	Promoter	2	7757176	7758338	1163	2	B0228.7.2	54
B0228.7	chrII	7757212	7758303	1092	*	H3K36_WT_peaks_peak_1669	.	1.62382	7.23489	6.05768	Promoter	2	7757176	7758338	1163	2	B0228.7.2	35
B0228.8	chrII	7759312	7766285	6974	*	H3K27_ikb-1(nr2027)_peaks_peak_2189	.	1.35485	2.77004	1.67753	Promoter	2	7759658	7761488	1831	2	B0228.8	0
B0228.8	chrII	7759910	7760152	243	*	H3K27_nfki-1(cer1)_peaks_peak_2147	.	1.34128	2.84889	1.49476	Promoter	2	7759658	7761488	1831	2	B0228.8	1336
B0228.8	chrII	7762259	7762663	405	*	H3K27_WT_peaks_peak_1950	.	1.35251	2.69267	1.22672	Promoter	2	7759658	7761488	1831	2	B0228.8	-771
B0228.8	chrII	7760974	7766490	5517	*	H3K27_nfki-1(cer1)_peaks_peak_2148	.	1.32409	2.57417	1.35625	Promoter	2	7759658	7761488	1831	2	B0228.8	0
B0228.9	chrII	7764169	7764470	302	*	H3K27_WT_peaks_peak_1951	.	1.34124	2.61884	1.18538	Promoter	2	7762010	7763617	1608	2	B0228.9	-552
B0238.1	chrV	5243082	5243553	472	*	H3K27_WT_peaks_peak_6191	.	1.3809	2.78938	1.26289	Promoter	5	5240754	5243120	2367	2	B0238.1	0
B0238.1	chrV	5242586	5243506	921	*	H3K27_nfki-1(cer1)_peaks_peak_6887	.	1.30036	2.29195	1.20283	Promoter	5	5240754	5243120	2367	2	B0238.1	0
B0238.10	chrV	5272564	5272998	435	*	H3K36_nfki-1(cer1)_peaks_peak_4282	.	1.31232	2.26566	1.41127	Promoter	5	5274058	5275546	1489	1	B0238.10.1	-1060
B0238.10	chrV	5274020	5278051	4032	*	H3K36_nfki-1(cer1)_peaks_peak_4283	.	1.73412	8.52059	7.36666	Promoter	5	5274058	5275546	1489	1	B0238.10.1	0
B0238.10	chrV	5274036	5277819	3784	*	H3K36_WT_peaks_peak_4518	.	1.65816	6.86727	5.68324	Promoter	5	5274058	5275546	1489	1	B0238.10.1	0
B0238.10	chrV	5274009	5278055	4047	*	H3K36_ikb-1(nr2027)_peaks_peak_4248	.	1.80902	10.1591	8.84907	Promoter	5	5274058	5275546	1489	1	B0238.10.1	0
B0238.11	chrV	5269513	5271665	2153	*	H3K36_nfki-1(cer1)_peaks_peak_4281	.	1.77313	10.1166	8.89182	Promoter	5	5269469	5270568	1100	1	B0238.11.2	44
B0238.11	chrV	5269376	5271467	2092	*	H3K36_ikb-1(nr2027)_peaks_peak_4247	.	1.9016	12.3517	10.8871	Promoter	5	5269467	5270728	1262	1	B0238.11.1	0
B0238.11	chrV	5269374	5271589	2216	*	H3K36_WT_peaks_peak_4517	.	1.81122	9.56449	8.19979	Promoter	5	5269467	5270728	1262	1	B0238.11.1	0
B0238.12	chrV	5267580	5268545	966	*	H3K27_ikb-1(nr2027)_peaks_peak_6752	.	1.31306	2.13328	1.27375	Promoter	5	5267806	5268807	1002	1	B0238.12	0
B0238.12	chrV	5267796	5268749	954	*	H3K27_nfki-1(cer1)_peaks_peak_6891	.	1.32924	2.42503	1.28098	Promoter	5	5267806	5268807	1002	1	B0238.12	0
B0238.12	chrV	5267915	5268127	213	*	H3K27_WT_peaks_peak_6196	.	1.36061	2.56971	1.14673	Promoter	5	5267806	5268807	1002	1	B0238.12	109
B0238.13	chrV	5245917	5261395	15479	*	H3K27_ikb-1(nr2027)_peaks_peak_6750	.	1.40422	3.03447	1.82676	Promoter	5	5243713	5248024	4312	2	B0238.13	0
B0238.13	chrV	5246528	5249514	2987	*	H3K27_WT_peaks_peak_6192	.	1.36562	2.66771	1.20504	Promoter	5	5243713	5248024	4312	2	B0238.13	0
B0238.13	chrV	5245982	5251445	5464	*	H3K27_nfki-1(cer1)_peaks_peak_6888	.	1.35629	2.74989	1.43556	Promoter	5	5243713	5248024	4312	2	B0238.13	0
B0238.15	chrV	5237138	5240370	3233	*	H3K27_ikb-1(nr2027)_peaks_peak_6749	.	1.37359	2.73626	1.64958	Promoter	5	5240173	5240435	263	1	B0238.15	0
B0238.15	chrV	5237213	5240617	3405	*	H3K27_nfki-1(cer1)_peaks_peak_6886	.	1.36296	2.75466	1.43505	Promoter	5	5240173	5240435	263	1	B0238.15	0
B0238.16	chrV	5252303	5261397	9095	*	H3K27_nfki-1(cer1)_peaks_peak_6889	.	1.38677	3.09724	1.60526	Promoter	5	5256569	5256589	21	1	B0238.16	0
B0238.16	chrV	5254582	5261461	6880	*	H3K27_WT_peaks_peak_6194	.	1.40825	3.13174	1.426	Promoter	5	5256569	5256589	21	1	B0238.16	0
B0238.3	chrV	5251046	5251508	463	*	H3K27_WT_peaks_peak_6193	.	1.35067	2.46874	1.09452	Promoter	5	5250588	5252100	1513	2	B0238.3	592
B0238.7	chrV	5262272	5264481	2210	*	H3K27_nfki-1(cer1)_peaks_peak_6890	.	1.33219	2.47696	1.30255	Promoter	5	5260316	5263083	2768	2	B0238.7	0
B0238.7	chrV	5262265	5265578	3314	*	H3K27_ikb-1(nr2027)_peaks_peak_6751	.	1.37868	2.75903	1.66525	Promoter	5	5260316	5263083	2768	2	B0238.7	0
B0238.8	chrV	5263953	5265581	1629	*	H3K27_WT_peaks_peak_6195	.	1.38587	2.95478	1.35182	Promoter	5	5263997	5265665	1669	2	B0238.8.2	84
B0238.9	chrV	5280243	5283140	2898	*	H3K27_ikb-1(nr2027)_peaks_peak_6753	.	1.35971	2.55965	1.54014	Promoter	5	5275533	5278290	2758	2	B0238.9.1	-1953
B0238.9	chrV	5280805	5283006	2202	*	H3K27_nfki-1(cer1)_peaks_peak_6892	.	1.35114	2.62664	1.37231	Promoter	5	5275533	5278290	2758	2	B0238.9.1	-2515
B0238.9	chrV	5280932	5282913	1982	*	H3K27_WT_peaks_peak_6197	.	1.3993	2.97599	1.34542	Promoter	5	5275533	5278290	2758	2	B0238.9.1	-2642
B0240.1	chrV	11728747	11729199	453	*	H3K27_WT_peaks_peak_7217	.	1.40707	3.25258	1.50229	Promoter	5	11727880	11730142	2263	2	B0240.1	943
B0240.1	chrV	11728298	11730105	1808	*	H3K27_ikb-1(nr2027)_peaks_peak_7358	.	1.32782	2.31234	1.39409	Promoter	5	11727880	11730142	2263	2	B0240.1	37
B0240.2	chrV	11734474	11745651	11178	*	H3K27_ikb-1(nr2027)_peaks_peak_7359	.	1.384	2.99247	1.80742	Promoter	5	11733526	11736950	3425	2	B0240.2	0
B0240.2	chrV	11734942	11736404	1463	*	H3K27_WT_peaks_peak_7218	.	1.39664	3.17611	1.45476	Promoter	5	11733526	11736950	3425	2	B0240.2	546
B0240.2	chrV	11734237	11737253	3017	*	H3K27_nfki-1(cer1)_peaks_peak_7673	.	1.32565	2.55774	1.34164	Promoter	5	11733526	11736950	3425	2	B0240.2	0
B0240.3	chrV	11720029	11727411	7383	*	H3K27_ikb-1(nr2027)_peaks_peak_7357	.	1.45285	3.67438	2.20177	Promoter	5	11718071	11725634	7564	2	B0240.3	0
B0240.3	chrV	11726863	11727756	894	*	H3K27_WT_peaks_peak_7216	.	1.4309	3.442	1.57381	Promoter	5	11718071	11725634	7564	2	B0240.3	-1229
B0240.3	chrV	11720031	11730006	9976	*	H3K27_nfki-1(cer1)_peaks_peak_7672	.	1.3618	2.86042	1.49164	Promoter	5	11718071	11725634	7564	2	B0240.3	0
B0240.3	chrV	11720371	11725979	5609	*	H3K27_WT_peaks_peak_7215	.	1.40268	3.09788	1.41346	Promoter	5	11718071	11725634	7564	2	B0240.3	0
B0240.4	chrV	11731253	11733389	2137	*	H3K36_WT_peaks_peak_4759	.	1.84416	10.2993	8.93808	Promoter	5	11730974	11733454	2481	2	B0240.4.1	65
B0240.4	chrV	11731170	11733445	2276	*	H3K36_nfki-1(cer1)_peaks_peak_4532	.	1.99426	13.8737	12.4336	Promoter	5	11730974	11733454	2481	2	B0240.4.1	9
B0240.4	chrV	11731227	11733497	2271	*	H3K36_ikb-1(nr2027)_peaks_peak_4481	.	1.96196	13.2706	11.8302	Promoter	5	11730974	11733454	2481	2	B0240.4.1	0
B0240.5	chrV	11741994	11745637	3644	*	H3K27_nfki-1(cer1)_peaks_peak_7675	.	1.399	3.19877	1.65758	Promoter	5	11741378	11741462	85	1	B0240.5	616
B0240.5	chrV	11742486	11745613	3128	*	H3K27_WT_peaks_peak_7219	.	1.43419	3.48211	1.59134	Promoter	5	11741378	11741462	85	1	B0240.5	1108
B0240.5	chrV	11746569	11746813	245	*	H3K27_nfki-1(cer1)_peaks_peak_7676	.	1.34847	2.67392	1.40841	Exon	5	11741378	11741462	85	1	B0240.5	5191
B0244.11	chrIII	5766822	5769192	2371	*	H3K27_WT_peaks_peak_2920	.	1.4256	3.47179	1.59255	Promoter	3	5767837	5768620	784	1	B0244.11	0
B0244.11	chrIII	5766332	5769115	2784	*	H3K27_nfki-1(cer1)_peaks_peak_3349	.	1.34489	2.72062	1.43321	Promoter	3	5767837	5768620	784	1	B0244.11	0
B0244.11	chrIII	5766684	5769448	2765	*	H3K27_ikb-1(nr2027)_peaks_peak_3432	.	1.34984	2.67704	1.62192	Promoter	3	5767837	5768620	784	1	B0244.11	0
B0244.13	chrIII	5759379	5765437	6059	*	H3K27_ikb-1(nr2027)_peaks_peak_3431	.	1.36868	2.88481	1.7415	Promoter	3	5762235	5762317	83	2	B0244.13	0
B0244.13	chrIII	5759038	5765258	6221	*	H3K27_nfki-1(cer1)_peaks_peak_3348	.	1.34827	2.72919	1.43369	Promoter	3	5762235	5762317	83	2	B0244.13	0
B0244.13	chrIII	5762646	5764220	1575	*	H3K27_WT_peaks_peak_2919	.	1.36233	2.76785	1.25734	Promoter	3	5762235	5762317	83	2	B0244.13	-329
B0244.14	chrIII	5749133	5757877	8745	*	H3K27_ikb-1(nr2027)_peaks_peak_3430	.	1.3946	3.08625	1.87122	Promoter	3	5755297	5755385	89	2	B0244.14	0
B0244.14	chrIII	5749091	5754343	5253	*	H3K27_nfki-1(cer1)_peaks_peak_3346	.	1.36774	3.01479	1.54679	Promoter	3	5755297	5755385	89	2	B0244.14	1042
B0244.2	chrIII	5756739	5757938	1200	*	H3K27_nfki-1(cer1)_peaks_peak_3347	.	1.33019	2.61307	1.37167	Promoter	3	5755493	5765769	10277	1	B0244.2	1246
B0244.4	chrIII	5741651	5748119	6469	*	H3K27_ikb-1(nr2027)_peaks_peak_3429	.	1.37755	2.89817	1.74715	Promoter	3	5747439	5751562	4124	1	B0244.4	0
B0244.4	chrIII	5743563	5747440	3878	*	H3K27_nfki-1(cer1)_peaks_peak_3345	.	1.37659	3.04305	1.58735	Promoter	3	5747439	5751562	4124	1	B0244.4	0
B0244.4	chrIII	5745276	5748143	2868	*	H3K27_WT_peaks_peak_2917	.	1.40568	3.18845	1.4612	Promoter	3	5747439	5751562	4124	1	B0244.4	0
B0244.5	chrIII	5743429	5743964	536	*	H3K27_WT_peaks_peak_2916	.	1.38426	2.8908	1.3242	Promoter	3	5744833	5747149	2317	1	B0244.5	-869
B0244.5	chrIII	5741698	5742634	937	*	H3K27_nfki-1(cer1)_peaks_peak_3344	.	1.3547	2.82737	1.47756	Promoter	3	5744833	5747149	2317	1	B0244.5	-2199
B0244.6	chrIII	5735643	5736652	1010	*	H3K27_nfki-1(cer1)_peaks_peak_3342	.	1.28122	2.02974	1.06503	Promoter	3	5737962	5744774	6813	1	B0244.6	-1310
B0244.6	chrIII	5735955	5737326	1372	*	H3K27_ikb-1(nr2027)_peaks_peak_3427	.	1.27921	1.96095	1.16354	Promoter	3	5737962	5744774	6813	1	B0244.6	-636
B0244.6	chrIII	5740136	5740630	495	*	H3K27_nfki-1(cer1)_peaks_peak_3343	.	1.3143	2.32746	1.22572	Promoter	3	5737962	5744774	6813	1	B0244.6	2174
B0244.6	chrIII	5738332	5740479	2148	*	H3K27_ikb-1(nr2027)_peaks_peak_3428	.	1.31087	2.18215	1.30692	Promoter	3	5737962	5744774	6813	1	B0244.6	370
B0244.6	chrIII	5739643	5740252	610	*	H3K27_WT_peaks_peak_2915	.	1.34947	2.60413	1.17505	Promoter	3	5737962	5744774	6813	1	B0244.6	1681
B0244.7	chrIII	5732352	5732719	368	*	H3K27_nfki-1(cer1)_peaks_peak_3341	.	1.30423	2.25076	1.1826	Promoter	3	5731455	5732808	1354	1	B0244.7	897
B0244.8	chrIII	5722661	5730349	7689	*	H3K36_nfki-1(cer1)_peaks_peak_2516	.	1.78711	9.93863	8.70708	Promoter	3	5728132	5730348	2217	1	B0244.8.1	0
B0244.8	chrIII	5722694	5730225	7532	*	H3K36_WT_peaks_peak_2672	.	1.68416	7.82535	6.56789	Promoter	3	5728132	5730348	2217	1	B0244.8.1	0
B0244.8	chrIII	5722628	5730056	7429	*	H3K36_ikb-1(nr2027)_peaks_peak_2507	.	1.85106	10.7023	9.40882	Promoter	3	5728132	5730348	2217	1	B0244.8.1	0
B0244.t3	chrIII	5760210	5761526	1317	*	H3K27_WT_peaks_peak_2918	.	1.43293	3.52297	1.61292	Promoter	3	5762010	5762079	70	2	B0244.t3	553
B0250.1	chrV	20477766	20479667	1902	*	H3K36_nfki-1(cer1)_peaks_peak_4917	.	1.36571	2.94965	2.06277	Promoter	5	20479656	20480815	1160	1	B0250.1.1	0
B0250.1	chrV	20477661	20479657	1997	*	H3K36_ikb-1(nr2027)_peaks_peak_4875	.	1.35721	2.9243	2.04411	Promoter	5	20479656	20480815	1160	1	B0250.1.1	0
B0250.10	chrV	20487422	20490741	3320	*	H3K27_ikb-1(nr2027)_peaks_peak_8375	.	1.36541	2.6433	1.5957	Promoter	5	20487614	20489171	1558	2	B0250.10	0
B0250.10	chrV	20489146	20490347	1202	*	H3K27_nfki-1(cer1)_peaks_peak_8760	.	1.35051	2.70086	1.41353	Promoter	5	20487614	20489171	1558	2	B0250.10	0
B0250.10	chrV	20487449	20487668	220	*	H3K27_nfki-1(cer1)_peaks_peak_8759	.	1.33323	2.40898	1.25992	Promoter	5	20487614	20489171	1558	2	B0250.10	1503
B0250.14	chrV	20472929	20473161	233	*	H3K36_WT_peaks_peak_5132	.	1.42069	3.2351	2.2795	Promoter	5	20472711	20472729	19	1	B0250.14	218
B0250.15	chrV	20477612	20479573	1962	*	H3K36_WT_peaks_peak_5134	.	1.35325	2.69029	1.76725	Promoter	5	20479333	20479474	142	1	B0250.15	0
B0250.4	chrV	20462491	20463528	1038	*	H3K36_nfki-1(cer1)_peaks_peak_4914	.	1.42687	3.62727	2.7086	Promoter	5	20458623	20464455	5833	2	B0250.4	927
B0250.4	chrV	20462489	20464224	1736	*	H3K36_ikb-1(nr2027)_peaks_peak_4872	.	1.3529	2.60751	1.74151	Promoter	5	20458623	20464455	5833	2	B0250.4	231
B0250.4	chrV	20463037	20464164	1128	*	H3K36_WT_peaks_peak_5130	.	1.37002	2.76185	1.83391	Promoter	5	20458623	20464455	5833	2	B0250.4	291
B0250.5	chrV	20493885	20497220	3336	*	H3K36_WT_peaks_peak_5135	.	1.78556	9.11021	7.77891	Promoter	5	20493893	20497315	3423	1	B0250.5	0
B0250.5	chrV	20493864	20497270	3407	*	H3K36_nfki-1(cer1)_peaks_peak_4918	.	1.8414	10.2528	9.01821	Promoter	5	20493893	20497315	3423	1	B0250.5	0
B0250.5	chrV	20493860	20497321	3462	*	H3K36_ikb-1(nr2027)_peaks_peak_4876	.	1.79619	9.4299	8.21082	Promoter	5	20493893	20497315	3423	1	B0250.5	0
B0250.7	chrV	20472772	20475948	3177	*	H3K36_nfki-1(cer1)_peaks_peak_4916	.	1.4521	3.76422	2.83892	Promoter	5	20473061	20475925	2865	2	B0250.7	0
B0250.7	chrV	20474041	20475992	1952	*	H3K36_WT_peaks_peak_5133	.	1.41191	3.15178	2.20017	Promoter	5	20473061	20475925	2865	2	B0250.7	0
B0250.7	chrV	20472749	20475947	3199	*	H3K36_ikb-1(nr2027)_peaks_peak_4874	.	1.52653	4.61558	3.65769	Promoter	5	20473061	20475925	2865	2	B0250.7	0
B0250.8	chrV	20470032	20470738	707	*	H3K36_nfki-1(cer1)_peaks_peak_4915	.	1.35554	2.62239	1.74914	Promoter	5	20469672	20470454	783	2	B0250.8	0
B0250.8	chrV	20469994	20470270	277	*	H3K36_WT_peaks_peak_5131	.	1.3115	2.07335	1.18738	Promoter	5	20469672	20470454	783	2	B0250.8	184
B0250.8	chrV	20469462	20470887	1426	*	H3K27_ikb-1(nr2027)_peaks_peak_8374	.	1.48966	4.04088	2.41046	Promoter	5	20469672	20470454	783	2	B0250.8	0
B0250.8	chrV	20469586	20470766	1181	*	H3K27_nfki-1(cer1)_peaks_peak_8758	.	1.39973	3.13548	1.62536	Promoter	5	20469672	20470454	783	2	B0250.8	0
B0250.8	chrV	20469443	20470521	1079	*	H3K36_ikb-1(nr2027)_peaks_peak_4873	.	1.39842	2.96992	2.08526	Promoter	5	20469672	20470454	783	2	B0250.8	0
B0252.1	chrII	6919072	6919650	579	*	H3K27_WT_peaks_peak_1861	.	1.3351	2.57776	1.16525	Promoter	2	6919687	6923621	3935	1	B0252.1	-37
B0252.2	chrII	6910699	6911039	341	*	H3K27_nfki-1(cer1)_peaks_peak_2046	.	1.35966	2.83045	1.49138	Promoter	2	6910028	6912653	2626	1	B0252.2	671
B0252.2	chrII	6910289	6911028	740	*	H3K27_ikb-1(nr2027)_peaks_peak_2104	.	1.2983	2.09703	1.25234	Promoter	2	6910028	6912653	2626	1	B0252.2	261
B0252.3	chrII	6906999	6907315	317	*	H3K27_ikb-1(nr2027)_peaks_peak_2103	.	1.29608	1.99263	1.19069	Promoter	2	6902970	6907246	4277	2	B0252.3a.2	0
B0252.3	chrII	6904268	6905253	986	*	H3K27_nfki-1(cer1)_peaks_peak_2045	.	1.32405	2.34928	1.23272	Promoter	2	6902970	6907246	4277	2	B0252.3a.2	1993
B0252.4	chrII	6912086	6913289	1204	*	H3K36_ikb-1(nr2027)_peaks_peak_1539	.	1.64064	7.7557	6.66011	Promoter	2	6912498	6913318	821	2	B0252.4b	29
B0252.4	chrII	6911908	6913253	1346	*	H3K36_nfki-1(cer1)_peaks_peak_1541	.	1.76078	9.46002	8.28219	Promoter	2	6912498	6913318	821	2	B0252.4b	65
B0252.4	chrII	6912151	6913265	1115	*	H3K36_WT_peaks_peak_1618	.	1.64768	7.42735	6.24306	Promoter	2	6912498	6913318	821	2	B0252.4b	53
B0252.5	chrII	6917934	6918625	692	*	H3K27_ikb-1(nr2027)_peaks_peak_2106	.	1.31891	2.35897	1.42491	Promoter	2	6916949	6918878	1930	2	B0252.5	253
B0252.5	chrII	6917926	6918611	686	*	H3K27_nfki-1(cer1)_peaks_peak_2047	.	1.3543	2.8115	1.47916	Promoter	2	6916949	6918878	1930	2	B0252.5	267
B0252.8	chrII	6915329	6915670	342	*	H3K27_WT_peaks_peak_1860	.	1.35411	2.67982	1.21589	Promoter	2	6916112	6916923	812	1	B0252.8	-442
B0252.8	chrII	6915005	6917117	2113	*	H3K27_ikb-1(nr2027)_peaks_peak_2105	.	1.3668	2.94139	1.76602	Promoter	2	6916112	6916923	812	1	B0252.8	0
B0252.9	chrII	6898653	6903115	4463	*	H3K36_ikb-1(nr2027)_peaks_peak_1538	.	1.93299	13.3835	11.9062	Promoter	2	6900211	6900231	21	1	B0252.9	0
B0252.9	chrII	6898548	6904021	5474	*	H3K36_nfki-1(cer1)_peaks_peak_1540	.	2.00824	15.0187	13.4497	Promoter	2	6900211	6900231	21	1	B0252.9	0
B0252.9	chrII	6898526	6903220	4695	*	H3K36_WT_peaks_peak_1617	.	1.86311	11.2338	9.7633	Promoter	2	6900211	6900231	21	1	B0252.9	0
B0261.1	chrI	5244468	5275202	30735	*	H3K36_nfki-1(cer1)_peaks_peak_536	.	1.87293	11.9261	10.5893	Promoter	1	5263697	5268387	4691	1	B0261.1	0
B0261.1	chrI	5244482	5275247	30766	*	H3K36_ikb-1(nr2027)_peaks_peak_528	.	1.82081	10.5145	9.24528	Promoter	1	5263697	5268387	4691	1	B0261.1	0
B0261.1	chrI	5244423	5272178	27756	*	H3K36_WT_peaks_peak_551	.	1.76717	9.57926	8.2238	Promoter	1	5263697	5268387	4691	1	B0261.1	0
B0272.1	chrX	9433653	9437980	4328	*	H3K27_ikb-1(nr2027)_peaks_peak_9694	.	1.40179	2.99094	1.80402	Promoter	6	9434393	9436834	2442	2	B0272.1	0
B0272.1	chrX	9432615	9437794	5180	*	H3K27_nfki-1(cer1)_peaks_peak_10239	.	1.33983	2.51443	1.31215	Promoter	6	9434393	9436834	2442	2	B0272.1	0
B0272.1	chrX	9436990	9438034	1045	*	H3K27_WT_peaks_peak_9971	.	1.45625	3.59725	1.62395	Promoter	6	9434393	9436834	2442	2	B0272.1	-156
B0272.2	chrX	9440277	9441212	936	*	H3K36_WT_peaks_peak_5441	.	1.41443	3.15054	2.19945	Promoter	6	9440339	9441505	1167	2	B0272.2	293
B0272.2	chrX	9440312	9441193	882	*	H3K36_ikb-1(nr2027)_peaks_peak_5175	.	1.41977	3.34675	2.44477	Promoter	6	9440339	9441505	1167	2	B0272.2	312
B0272.2	chrX	9440295	9441264	970	*	H3K36_nfki-1(cer1)_peaks_peak_5224	.	1.4122	3.30411	2.39891	Promoter	6	9440339	9441505	1167	2	B0272.2	241
B0272.3	chrX	9431549	9433092	1544	*	H3K36_nfki-1(cer1)_peaks_peak_5223	.	1.45785	3.75844	2.83163	Promoter	6	9431373	9432565	1193	1	B0272.3.2	176
B0272.3	chrX	9431903	9432758	856	*	H3K36_WT_peaks_peak_5440	.	1.43503	3.46913	2.5033	Promoter	6	9431373	9432565	1193	1	B0272.3.2	530
B0272.3	chrX	9431567	9432631	1065	*	H3K36_ikb-1(nr2027)_peaks_peak_5174	.	1.37766	2.73881	1.86587	Promoter	6	9431373	9432565	1193	1	B0272.3.2	194
B0272.4	chrX	9419803	9420629	827	*	H3K27_nfki-1(cer1)_peaks_peak_10236	.	1.29413	2.08264	1.08207	Exon	6	9428372	9430264	1893	1	B0272.4	-7743
B0272.4	chrX	9422033	9422889	857	*	H3K27_nfki-1(cer1)_peaks_peak_10237	.	1.32319	2.32435	1.21748	Exon	6	9428372	9430264	1893	1	B0272.4	-5483
B0272.4	chrX	9426107	9427426	1320	*	H3K27_nfki-1(cer1)_peaks_peak_10238	.	1.30912	2.202	1.14733	Promoter	6	9428372	9430264	1893	1	B0272.4	-946
B0272.4	chrX	9422838	9423730	893	*	H3K27_WT_peaks_peak_9970	.	1.363	2.69668	1.22469	Exon	6	9428372	9430264	1893	1	B0272.4	-4642
B0272.4	chrX	9424673	9426215	1543	*	H3K27_ikb-1(nr2027)_peaks_peak_9693	.	1.29593	1.95771	1.15353	Promoter	6	9428372	9430264	1893	1	B0272.4	-2157
B0272.4	chrX	9419607	9420434	828	*	H3K27_WT_peaks_peak_9969	.	1.35729	2.53814	1.13139	Exon	6	9428372	9430264	1893	1	B0272.4	-7938
B0272.4	chrX	9418315	9423588	5274	*	H3K27_ikb-1(nr2027)_peaks_peak_9692	.	1.34844	2.45965	1.47323	Exon	6	9428372	9430264	1893	1	B0272.4	-4784
B0273.1	chrIV	5492286	5498188	5903	*	H3K27_ikb-1(nr2027)_peaks_peak_4612	.	1.37473	2.78809	1.68407	Promoter	4	5493986	5495241	1256	1	B0273.1	0
B0273.101	chrIV	5513277	5514920	1644	*	H3K27_ikb-1(nr2027)_peaks_peak_4616	.	1.34742	2.47687	1.49446	Promoter	4	5513655	5513675	21	1	B0273.101	0
B0273.102	chrIV	5512029	5512346	318	*	H3K27_ikb-1(nr2027)_peaks_peak_4615	.	1.37032	2.84229	1.72068	Promoter	4	5512146	5512166	21	2	B0273.102	0
B0273.102	chrIV	5511894	5513365	1472	*	H3K27_nfki-1(cer1)_peaks_peak_4535	.	1.34557	2.66897	1.40552	Promoter	4	5512146	5512166	21	2	B0273.102	0
B0273.104	chrIV	5512237	5512700	464	*	H3K27_WT_peaks_peak_3909	.	1.35952	2.70414	1.22941	Promoter	4	5512646	5512666	21	2	B0273.104	0
B0273.106	chrIV	5500463	5501669	1207	*	H3K27_WT_peaks_peak_3907	.	1.40624	3.18841	1.4691	Promoter	4	5500819	5500839	21	1	B0273.106	0
B0273.106	chrIV	5500347	5501639	1293	*	H3K27_nfki-1(cer1)_peaks_peak_4534	.	1.29806	2.21752	1.16585	Promoter	4	5500819	5500839	21	1	B0273.106	0
B0273.107	chrIV	5503177	5503599	423	*	H3K27_ikb-1(nr2027)_peaks_peak_4613	.	1.33193	2.40929	1.45679	Promoter	4	5503418	5503438	21	2	B0273.107	0
B0273.11	chrIV	5519534	5521860	2327	*	H3K27_nfki-1(cer1)_peaks_peak_4537	.	1.30974	2.37736	1.2451	Promoter	4	5519871	5519891	21	2	B0273.11	0
B0273.111	chrIV	5494315	5495089	775	*	H3K27_nfki-1(cer1)_peaks_peak_4533	.	1.36217	2.77611	1.44955	Promoter	4	5494594	5494650	57	2	B0273.111	0
B0273.111	chrIV	5494448	5495119	672	*	H3K27_WT_peaks_peak_3906	.	1.37737	2.80913	1.28594	Promoter	4	5494594	5494650	57	2	B0273.111	0
B0273.114	chrIV	5520177	5523647	3471	*	H3K27_ikb-1(nr2027)_peaks_peak_4618	.	1.34715	2.48031	1.50198	Promoter	4	5521342	5521542	201	2	B0273.114	0
B0273.13	chrIV	5505943	5506869	927	*	H3K27_ikb-1(nr2027)_peaks_peak_4614	.	1.29527	1.97529	1.17181	Promoter	4	5506439	5506459	21	1	B0273.13	0
B0273.15	chrIV	5497705	5499234	1530	*	H3K36_nfki-1(cer1)_peaks_peak_3534	.	1.3546	2.76673	1.88805	Promoter	4	5499081	5499101	21	1	B0273.15	0
B0273.18	chrIV	5496816	5498392	1577	*	H3K36_ikb-1(nr2027)_peaks_peak_3519	.	1.28642	1.98853	1.15627	Promoter	4	5497730	5497750	21	1	B0273.18	0
B0273.18	chrIV	5496657	5498510	1854	*	H3K36_WT_peaks_peak_3745	.	1.36924	2.80786	1.87738	Promoter	4	5497730	5497750	21	1	B0273.18	0
B0273.19	chrIV	5514332	5514716	385	*	H3K27_nfki-1(cer1)_peaks_peak_4536	.	1.31574	2.32881	1.22826	Promoter	4	5514396	5514416	21	1	B0273.19	0
B0273.29	chrIV	5516139	5516722	584	*	H3K27_ikb-1(nr2027)_peaks_peak_4617	.	1.33376	2.33942	1.41324	Promoter	4	5516278	5516298	21	2	B0273.29	0
B0273.31	chrIV	5525132	5526396	1265	*	H3K27_ikb-1(nr2027)_peaks_peak_4619	.	1.30962	2.17184	1.30007	Promoter	4	5525877	5525897	21	2	B0273.31	0
B0273.31	chrIV	5525878	5526139	262	*	H3K27_nfki-1(cer1)_peaks_peak_4538	.	1.27234	1.96509	1.02525	Promoter	4	5525877	5525897	21	2	B0273.31	0
B0273.40	chrIV	5508395	5508806	412	*	H3K27_WT_peaks_peak_3908	.	1.33042	2.35334	1.04511	Promoter	4	5508564	5508584	21	1	B0273.40	0
B0273.56	chrIV	5492441	5493317	877	*	H3K27_nfki-1(cer1)_peaks_peak_4532	.	1.37404	2.86725	1.50198	Promoter	4	5493096	5493116	21	2	B0273.56	0
B0280.1	chrIII	7131931	7136714	4784	*	H3K36_ikb-1(nr2027)_peaks_peak_2600	.	1.83098	11.2304	9.87303	Promoter	3	7133727	7136401	2675	1	B0280.1a	0
B0280.1	chrIII	7132082	7136935	4854	*	H3K36_WT_peaks_peak_2781	.	1.75993	9.50492	8.16973	Promoter	3	7133727	7136401	2675	1	B0280.1a	0
B0280.1	chrIII	7131964	7136771	4808	*	H3K36_nfki-1(cer1)_peaks_peak_2616	.	1.88481	12.6704	11.2415	Promoter	3	7133727	7136401	2675	1	B0280.1a	0
B0280.11	chrIII	7137792	7139971	2180	*	H3K27_WT_peaks_peak_3045	.	1.35661	2.67814	1.2137	Promoter	3	7136446	7138216	1771	2	B0280.11	0
B0280.11	chrIII	7137326	7139918	2593	*	H3K27_ikb-1(nr2027)_peaks_peak_3527	.	1.30185	2.25574	1.35452	Promoter	3	7136446	7138216	1771	2	B0280.11	0
B0280.11	chrIII	7137923	7139909	1987	*	H3K27_nfki-1(cer1)_peaks_peak_3465	.	1.3143	2.40917	1.26945	Promoter	3	7136446	7138216	1771	2	B0280.11	0
B0280.12	chrIII	7144392	7144620	229	*	H3K27_nfki-1(cer1)_peaks_peak_3466	.	1.32062	2.4643	1.30142	Promoter	3	7138621	7144770	6150	2	B0280.12a	150
B0280.19	chrIII	7107111	7111820	4710	*	H3K27_ikb-1(nr2027)_peaks_peak_3526	.	1.36157	2.79944	1.69933	Promoter	3	7107987	7108134	148	2	B0280.19	0
B0280.3	chrIII	7120835	7124362	3528	*	H3K36_WT_peaks_peak_2780	.	1.81039	10.5186	9.11074	Promoter	3	7123062	7124270	1209	1	B0280.3.1	0
B0280.3	chrIII	7120878	7124400	3523	*	H3K36_nfki-1(cer1)_peaks_peak_2615	.	1.92328	14.2008	12.6845	Promoter	3	7123062	7124270	1209	1	B0280.3.1	0
B0280.3	chrIII	7120911	7124359	3449	*	H3K36_ikb-1(nr2027)_peaks_peak_2599	.	1.85673	11.9969	10.6635	Promoter	3	7123062	7124270	1209	1	B0280.3.1	0
B0280.4	chrIII	7108448	7109398	951	*	H3K27_nfki-1(cer1)_peaks_peak_3463	.	1.321	2.3875	1.25912	Promoter	3	7108260	7109248	989	1	B0280.4	188
B0280.5	chrIII	7101974	7103927	1954	*	H3K36_WT_peaks_peak_2778	.	1.61685	5.81627	4.7208	Promoter	3	7102024	7103929	1906	2	B0280.5.1	2
B0280.5	chrIII	7102385	7103887	1503	*	H3K36_nfki-1(cer1)_peaks_peak_2613	.	1.75811	8.23362	7.1203	Promoter	3	7102024	7103929	1906	2	B0280.5.1	42
B0280.5	chrIII	7102146	7103939	1794	*	H3K36_ikb-1(nr2027)_peaks_peak_2597	.	1.82334	9.53266	8.33605	Promoter	3	7102024	7103929	1906	2	B0280.5.1	0
B0280.7	chrIII	7110280	7111381	1102	*	H3K27_nfki-1(cer1)_peaks_peak_3464	.	1.41369	3.56691	1.81846	Promoter	3	7110241	7111811	1571	2	B0280.7	430
B0280.7	chrIII	7110812	7111779	968	*	H3K27_WT_peaks_peak_3044	.	1.33409	2.55155	1.14306	Promoter	3	7110241	7111811	1571	2	B0280.7	32
B0280.8	chrIII	7112424	7115359	2936	*	H3K36_WT_peaks_peak_2779	.	1.34624	2.80757	1.87802	Promoter	3	7112587	7115376	2790	2	B0280.8.2	17
B0280.8	chrIII	7112568	7114872	2305	*	H3K36_nfki-1(cer1)_peaks_peak_2614	.	1.43638	3.99839	3.06359	Promoter	3	7112587	7115376	2790	2	B0280.8.2	504
B0280.8	chrIII	7112520	7115389	2870	*	H3K36_ikb-1(nr2027)_peaks_peak_2598	.	1.39977	3.4956	2.58802	Promoter	3	7112237	7115378	3142	2	B0280.8.1	0
B0281.1	chrII	2311940	2316889	4950	*	H3K27_ikb-1(nr2027)_peaks_peak_1566	.	1.37463	2.77556	1.679	Promoter	2	2313072	2314932	1861	1	B0281.1	0
B0281.1	chrII	2311883	2319148	7266	*	H3K27_nfki-1(cer1)_peaks_peak_1442	.	1.38789	3.08252	1.5906	Promoter	2	2313072	2314932	1861	1	B0281.1	0
B0281.3	chrII	2307024	2308890	1867	*	H3K27_nfki-1(cer1)_peaks_peak_1441	.	1.36956	2.84355	1.47931	Promoter	2	2307046	2308356	1311	1	B0281.3	0
B0281.3	chrII	2305133	2305583	451	*	H3K27_nfki-1(cer1)_peaks_peak_1440	.	1.32423	2.4488	1.29296	Promoter	2	2307046	2308356	1311	1	B0281.3	-1463
B0281.3	chrII	2304425	2305456	1032	*	H3K27_WT_peaks_peak_1229	.	1.34147	2.43892	1.09166	Promoter	2	2307046	2308356	1311	1	B0281.3	-1590
B0281.3	chrII	2304484	2305861	1378	*	H3K27_ikb-1(nr2027)_peaks_peak_1564	.	1.36274	2.7439	1.66676	Promoter	2	2307046	2308356	1311	1	B0281.3	-1185
B0281.3	chrII	2307343	2309854	2512	*	H3K27_ikb-1(nr2027)_peaks_peak_1565	.	1.37632	2.70151	1.62787	Promoter	2	2307046	2308356	1311	1	B0281.3	297
B0281.3	chrII	2307024	2308330	1307	*	H3K27_WT_peaks_peak_1230	.	1.37523	2.74205	1.2407	Promoter	2	2307046	2308356	1311	1	B0281.3	0
B0281.4	chrII	2298021	2298938	918	*	H3K27_nfki-1(cer1)_peaks_peak_1438	.	1.38335	2.97342	1.53793	Promoter	2	2297852	2298798	947	2	B0281.4	0
B0281.4	chrII	2294731	2298848	4118	*	H3K27_ikb-1(nr2027)_peaks_peak_1562	.	1.43665	3.38523	2.03238	Promoter	2	2297852	2298798	947	2	B0281.4	0
B0281.4	chrII	2298056	2298540	485	*	H3K27_WT_peaks_peak_1227	.	1.41149	3.10635	1.4134	Promoter	2	2297852	2298798	947	2	B0281.4	258
B0281.5	chrII	2300056	2302482	2427	*	H3K27_ikb-1(nr2027)_peaks_peak_1563	.	1.46595	3.93952	2.34801	Promoter	2	2299845	2300887	1043	2	B0281.5a	0
B0281.5	chrII	2300293	2302478	2186	*	H3K27_nfki-1(cer1)_peaks_peak_1439	.	1.4152	3.36969	1.73311	Promoter	2	2299845	2300887	1043	2	B0281.5a	0
B0281.5	chrII	2299990	2301954	1965	*	H3K27_WT_peaks_peak_1228	.	1.37759	2.76874	1.25601	Promoter	2	2299845	2300887	1043	2	B0281.5a	0
B0281.8	chrII	2311872	2312236	365	*	H3K27_WT_peaks_peak_1231	.	1.36279	2.61242	1.17155	Promoter	2	2311495	2312852	1358	2	B0281.8	616
B0284.1	chrIII	4370337	4377689	7353	*	H3K27_ikb-1(nr2027)_peaks_peak_3322	.	1.3376	2.44592	1.4714	Promoter	3	4376475	4379172	2698	1	B0284.1	0
B0284.2	chrIII	4381653	4389155	7503	*	H3K27_ikb-1(nr2027)_peaks_peak_3323	.	1.38712	2.9444	1.77244	Promoter	3	4381711	4384113	2403	1	B0284.2	0
B0284.2	chrIII	4381466	4388990	7525	*	H3K27_nfki-1(cer1)_peaks_peak_3231	.	1.37068	2.95152	1.53192	Promoter	3	4381711	4384113	2403	1	B0284.2	0
B0284.4	chrIII	4383440	4384537	1098	*	H3K27_WT_peaks_peak_2835	.	1.43195	3.46222	1.57819	Promoter	3	4384759	4387729	2971	1	B0284.4	-222
B0284.4	chrIII	4386149	4386944	796	*	H3K27_WT_peaks_peak_2836	.	1.38751	2.9003	1.30958	Promoter	3	4384759	4387729	2971	1	B0284.4	1390
B0284.4	chrIII	4388235	4388875	641	*	H3K27_WT_peaks_peak_2837	.	1.37136	2.79732	1.27565	Distal Intergenic	3	4384759	4387729	2971	1	B0284.4	3476
B0284.5	chrIII	4370872	4375446	4575	*	H3K27_nfki-1(cer1)_peaks_peak_3229	.	1.33115	2.57092	1.35602	Promoter	3	4373151	4375295	2145	1	B0284.5	0
B0284.5	chrIII	4374077	4374585	509	*	H3K27_WT_peaks_peak_2834	.	1.37506	2.79245	1.27522	Promoter	3	4373151	4375295	2145	1	B0284.5	926
B0284.6	chrIII	4378051	4378474	424	*	H3K27_nfki-1(cer1)_peaks_peak_3230	.	1.32003	2.35652	1.23512	Promoter	3	4378879	4379171	293	1	B0284.6	-405
B0284.7	chrIII	4390123	4390870	748	*	H3K27_ikb-1(nr2027)_peaks_peak_3324	.	1.25869	1.82076	1.06885	Promoter	3	4392647	4392705	59	1	B0284.7	-1777
B0284.7	chrIII	4391687	4393441	1755	*	H3K27_ikb-1(nr2027)_peaks_peak_3325	.	1.35928	2.60275	1.56805	Promoter	3	4392647	4392705	59	1	B0284.7	0
B0284.7	chrIII	4391467	4391761	295	*	H3K27_WT_peaks_peak_2838	.	1.46416	3.71089	1.69199	Promoter	3	4392647	4392705	59	1	B0284.7	-886
B0284.7	chrIII	4390238	4391849	1612	*	H3K27_nfki-1(cer1)_peaks_peak_3232	.	1.36686	2.84659	1.48987	Promoter	3	4392647	4392705	59	1	B0284.7	-798
B0285.1	chrIII	4333128	4349834	16707	*	H3K36_nfki-1(cer1)_peaks_peak_2417	.	1.76246	9.76751	8.56464	Promoter	3	4333369	4340205	6837	1	B0285.1b	0
B0285.1	chrIII	4332949	4349830	16882	*	H3K36_WT_peaks_peak_2578	.	1.70422	8.2955	7.04322	Promoter	3	4333369	4340205	6837	1	B0285.1b	0
B0285.1	chrIII	4333034	4334837	1804	*	H3K36_ikb-1(nr2027)_peaks_peak_2410	.	1.8547	11.2147	9.9298	Promoter	3	4333369	4340205	6837	1	B0285.1b	0
B0285.13	chrIII	4335916	4350076	14161	*	H3K36_ikb-1(nr2027)_peaks_peak_2411	.	1.74053	9.1412	7.94513	Promoter	3	4340597	4340617	21	2	B0285.13	0
B0285.15	chrIII	4359347	4360089	743	*	H3K27_ikb-1(nr2027)_peaks_peak_3320	.	1.31161	2.17136	1.30479	Promoter	3	4360071	4360220	150	2	B0285.15	131
B0285.15	chrIII	4359604	4360118	515	*	H3K27_nfki-1(cer1)_peaks_peak_3228	.	1.34336	2.61649	1.38485	Promoter	3	4360071	4360220	150	2	B0285.15	102
B0285.16	chrIII	4363238	4364390	1153	*	H3K27_ikb-1(nr2027)_peaks_peak_3321	.	1.31456	2.28223	1.37407	Promoter	3	4362433	4362649	217	2	B0285.16	-589
B0285.6	chrIII	4352474	4355665	3192	*	H3K27_ikb-1(nr2027)_peaks_peak_3318	.	1.40467	3.02569	1.82834	Promoter	3	4352218	4355860	3643	1	B0285.6	256
B0285.6	chrIII	4352791	4355280	2490	*	H3K27_WT_peaks_peak_2832	.	1.36141	2.6342	1.18578	Promoter	3	4352218	4355860	3643	1	B0285.6	573
B0285.7	chrIII	4356306	4356967	662	*	H3K27_WT_peaks_peak_2833	.	1.37033	2.70654	1.22675	Promoter	3	4356511	4364944	8434	1	B0285.7	0
B0285.7	chrIII	4352467	4357040	4574	*	H3K27_nfki-1(cer1)_peaks_peak_3227	.	1.35142	2.67295	1.39754	Promoter	3	4356511	4364944	8434	1	B0285.7	0
B0285.7	chrIII	4356659	4357474	816	*	H3K27_ikb-1(nr2027)_peaks_peak_3319	.	1.32135	2.259	1.35955	Promoter	3	4356511	4364944	8434	1	B0285.7	148
B0285.8	chrIII	4366013	4366689	677	*	H3K36_ikb-1(nr2027)_peaks_peak_2412	.	1.31058	2.28108	1.4324	Promoter	3	4365347	4367441	2095	1	B0285.8	666
B0285.8	chrIII	4365970	4367024	1055	*	H3K36_WT_peaks_peak_2579	.	1.31887	2.38759	1.48348	Promoter	3	4365347	4367441	2095	1	B0285.8	623
B0285.9	chrIII	4365993	4367308	1316	*	H3K36_nfki-1(cer1)_peaks_peak_2418	.	1.3074	2.3647	1.50533	Promoter	3	4367804	4370132	2329	1	B0285.9	-496
B0286.1	chrII	4380761	4381090	330	*	H3K27_nfki-1(cer1)_peaks_peak_1751	.	1.291	2.20613	1.15637	Promoter	2	4378659	4386355	7697	1	B0286.1	2102
B0286.2	chrII	4354296	4365878	11583	*	H3K27_ikb-1(nr2027)_peaks_peak_1844	.	1.40585	3.07459	1.85039	Promoter	2	4359086	4368285	9200	1	B0286.2a	0
B0286.2	chrII	4355885	4359877	3993	*	H3K27_nfki-1(cer1)_peaks_peak_1747	.	1.37975	2.97188	1.54808	Promoter	2	4359086	4368285	9200	1	B0286.2a	0
B0286.2	chrII	4360698	4361431	734	*	H3K27_nfki-1(cer1)_peaks_peak_1748	.	1.41091	3.28921	1.69217	Promoter	2	4359086	4368285	9200	1	B0286.2a	1612
B0286.2	chrII	4363834	4365255	1422	*	H3K27_nfki-1(cer1)_peaks_peak_1749	.	1.35371	2.66269	1.38639	Promoter	2	4365017	4367933	2917	1	B0286.2b	0
B0286.2	chrII	4358297	4361327	3031	*	H3K27_WT_peaks_peak_1541	.	1.39704	2.98354	1.36021	Promoter	2	4359086	4368285	9200	1	B0286.2a	0
B0286.2	chrII	4366135	4367191	1057	*	H3K27_WT_peaks_peak_1543	.	1.36442	2.74989	1.25016	Promoter	2	4365017	4367933	2917	1	B0286.2b	1118
B0286.2	chrII	4363920	4364527	608	*	H3K27_WT_peaks_peak_1542	.	1.34885	2.60158	1.1744	Promoter	2	4365017	4367933	2917	1	B0286.2b	-490
B0286.4	chrII	4372893	4376273	3381	*	H3K36_nfki-1(cer1)_peaks_peak_1406	.	1.67026	7.79458	6.68625	Promoter	2	4372744	4375026	2283	2	B0286.4b	0
B0286.4	chrII	4372738	4376834	4097	*	H3K36_ikb-1(nr2027)_peaks_peak_1421	.	1.74296	8.95304	7.75987	Promoter	2	4372744	4375026	2283	2	B0286.4b	0
B0286.4	chrII	4372859	4376355	3497	*	H3K36_WT_peaks_peak_1489	.	1.66118	6.91183	5.73499	Promoter	2	4372744	4375026	2283	2	B0286.4b	0
B0286.5	chrII	4380176	4383778	3603	*	H3K27_ikb-1(nr2027)_peaks_peak_1846	.	1.31501	2.1669	1.29722	Promoter	2	4379886	4383290	3405	2	B0286.5	0
B0286.5	chrII	4385221	4386479	1259	*	H3K27_ikb-1(nr2027)_peaks_peak_1847	.	1.31918	2.15777	1.28292	Promoter	2	4379886	4383290	3405	2	B0286.5	-1931
B0286.5	chrII	4387445	4388348	904	*	H3K27_nfki-1(cer1)_peaks_peak_1752	.	1.32114	2.32669	1.21973	Intron	2	4379886	4383290	3405	2	B0286.5	-4155
B0286.5	chrII	4381423	4383769	2347	*	H3K27_WT_peaks_peak_1545	.	1.35701	2.62825	1.18609	Promoter	2	4379886	4383290	3405	2	B0286.5	0
B0286.6	chrII	4366725	4370925	4201	*	H3K27_ikb-1(nr2027)_peaks_peak_1845	.	1.34983	2.45267	1.47641	Promoter	2	4368494	4369696	1203	1	B0286.6.1	0
B0286.6	chrII	4366621	4369526	2906	*	H3K27_nfki-1(cer1)_peaks_peak_1750	.	1.36125	2.74846	1.42407	Promoter	2	4368494	4369696	1203	1	B0286.6.1	0
B0286.8	chrII	4368669	4369837	1169	*	H3K27_WT_peaks_peak_1544	.	1.378	2.75511	1.24254	Promoter	2	4368821	4368909	89	2	B0286.8	0
B0286.8	chrII	4369477	4370664	1188	*	H3K36_WT_peaks_peak_1488	.	1.33627	2.29501	1.3947	Promoter	2	4368821	4368909	89	2	B0286.8	-568
B0294.1	chrX	1898220	1898563	344	*	H3K27_nfki-1(cer1)_peaks_peak_9103	.	1.36233	2.73793	1.42969	Promoter	6	1896657	1897337	681	2	B0294.1	-883
B0294.1	chrX	1897692	1898368	677	*	H3K27_WT_peaks_peak_8724	.	1.41323	3.1358	1.42838	Promoter	6	1896657	1897337	681	2	B0294.1	-355
B0294.1	chrX	1899740	1901831	2092	*	H3K27_WT_peaks_peak_8725	.	1.38916	2.90767	1.31761	Promoter	6	1896657	1897337	681	2	B0294.1	-2403
B0294.1	chrX	1895750	1896491	742	*	H3K27_WT_peaks_peak_8723	.	1.39259	2.91991	1.32803	Promoter	6	1896657	1897337	681	2	B0294.1	846
B0294.1	chrX	1895646	1902464	6819	*	H3K27_ikb-1(nr2027)_peaks_peak_8707	.	1.40794	3.09227	1.85119	Promoter	6	1896657	1897337	681	2	B0294.1	0
B0294.1	chrX	1904159	1906433	2275	*	H3K27_WT_peaks_peak_8726	.	1.4558	3.64887	1.6546	Distal Intergenic	6	1896657	1897337	681	2	B0294.1	-6822
B0294.1	chrX	1895838	1896604	767	*	H3K27_nfki-1(cer1)_peaks_peak_9102	.	1.43179	3.58475	1.82492	Promoter	6	1896657	1897337	681	2	B0294.1	733
B0294.1	chrX	1904190	1904575	386	*	H3K27_nfki-1(cer1)_peaks_peak_9105	.	1.3276	2.38124	1.24444	Distal Intergenic	6	1896657	1897337	681	2	B0294.1	-6853
B0294.1	chrX	1899662	1902987	3326	*	H3K27_nfki-1(cer1)_peaks_peak_9104	.	1.3485	2.59475	1.35778	Promoter	6	1896657	1897337	681	2	B0294.1	-2325
B0294.3	chrX	1892987	1894692	1706	*	H3K27_ikb-1(nr2027)_peaks_peak_8706	.	1.38318	2.78103	1.67245	Promoter	6	1892181	1893266	1086	1	B0294.3	806
B0294.3	chrX	1894420	1894689	270	*	H3K27_nfki-1(cer1)_peaks_peak_9101	.	1.3536	2.62893	1.37751	Promoter	6	1892181	1893266	1086	1	B0294.3	2239
B0294.3	chrX	1892973	1893613	641	*	H3K27_nfki-1(cer1)_peaks_peak_9100	.	1.32205	2.30196	1.2016	Promoter	6	1892181	1893266	1086	1	B0294.3	792
B0302.1	chrX	17187105	17187359	255	*	H3K27_ikb-1(nr2027)_peaks_peak_10743	.	1.28345	1.84238	1.07447	Promoter	6	17186314	17192899	6586	1	B0302.1c	791
B0302.1	chrX	17187366	17188507	1142	*	H3K36_ikb-1(nr2027)_peaks_peak_5405	.	1.34323	2.35639	1.50184	Promoter	6	17186314	17192899	6586	1	B0302.1c	1052
B0302.1	chrX	17186607	17188534	1928	*	H3K36_nfki-1(cer1)_peaks_peak_5464	.	1.32239	2.29097	1.43481	Promoter	6	17186314	17192899	6586	1	B0302.1c	293
B0302.1	chrX	17186722	17188470	1749	*	H3K36_WT_peaks_peak_5668	.	1.3437	2.38141	1.47616	Promoter	6	17186314	17192899	6586	1	B0302.1c	408
B0302.2	chrX	17170409	17178974	8566	*	H3K27_ikb-1(nr2027)_peaks_peak_10740	.	1.38303	2.82366	1.69466	Promoter	6	17178465	17178918	454	1	B0302.2	0
B0302.2	chrX	17180168	17180644	477	*	H3K27_WT_peaks_peak_11241	.	1.38993	2.88782	1.31372	Promoter	6	17178465	17178918	454	1	B0302.2	1703
B0302.2	chrX	17181703	17182065	363	*	H3K27_ikb-1(nr2027)_peaks_peak_10742	.	1.43814	3.42218	2.06945	Distal Intergenic	6	17178465	17178918	454	1	B0302.2	3238
B0302.2	chrX	17180029	17180644	616	*	H3K27_ikb-1(nr2027)_peaks_peak_10741	.	1.34678	2.38998	1.43442	Promoter	6	17178465	17178918	454	1	B0302.2	1564
B0302.2	chrX	17170337	17178922	8586	*	H3K27_nfki-1(cer1)_peaks_peak_11427	.	1.36407	2.78547	1.45256	Promoter	6	17178465	17178918	454	1	B0302.2	0
B0302.2	chrX	17178438	17178941	504	*	H3K27_WT_peaks_peak_11240	.	1.39136	2.89167	1.31048	Promoter	6	17178465	17178918	454	1	B0302.2	0
B0302.2	chrX	17181977	17182291	315	*	H3K27_nfki-1(cer1)_peaks_peak_11428	.	1.29318	2.09211	1.09832	Distal Intergenic	6	17178465	17178918	454	1	B0302.2	3512
B0302.5	chrX	17189957	17192212	2256	*	H3K36_ikb-1(nr2027)_peaks_peak_5406	.	1.36408	2.57876	1.71347	Promoter	6	17193224	17195044	1821	2	B0302.5	2832
B0302.5	chrX	17191703	17192313	611	*	H3K27_ikb-1(nr2027)_peaks_peak_10744	.	1.28207	1.83656	1.07678	Promoter	6	17193224	17195044	1821	2	B0302.5	2731
B0302.5	chrX	17190229	17192366	2138	*	H3K36_nfki-1(cer1)_peaks_peak_5465	.	1.38326	2.95272	2.06464	Promoter	6	17193224	17195044	1821	2	B0302.5	2678
B0302.5	chrX	17190582	17191097	516	*	H3K36_WT_peaks_peak_5669	.	1.3363	2.2891	1.38873	Exon	6	17193224	17195044	1821	2	B0302.5	3947
B0302.7	chrX	17171851	17176455	4605	*	H3K27_WT_peaks_peak_11239	.	1.40206	3.02672	1.36913	Promoter	6	17173859	17173972	114	2	B0302.7	0
B0302.7	chrX	17165859	17167416	1558	*	H3K27_WT_peaks_peak_11238	.	1.39513	2.95935	1.34746	Distal Intergenic	6	17173859	17173972	114	2	B0302.7	6556
B0302.7	chrX	17163586	17168445	4860	*	H3K27_nfki-1(cer1)_peaks_peak_11426	.	1.35802	2.73592	1.42341	Distal Intergenic	6	17173859	17173972	114	2	B0302.7	5527
B0303.11	chrIII	8710756	8711280	525	*	H3K27_ikb-1(nr2027)_peaks_peak_3641	.	1.31972	2.27736	1.36931	Promoter	3	8703226	8710031	6806	2	B0303.11	-725
B0303.14	chrIII	8714201	8716083	1883	*	H3K36_ikb-1(nr2027)_peaks_peak_2705	.	1.42253	3.52726	2.61713	Promoter	3	8713908	8716103	2196	2	B0303.14	20
B0303.14	chrIII	8714245	8715834	1590	*	H3K36_WT_peaks_peak_2899	.	1.38399	3.21495	2.26098	Promoter	3	8713908	8716103	2196	2	B0303.14	269
B0303.14	chrIII	8714203	8715790	1588	*	H3K36_nfki-1(cer1)_peaks_peak_2721	.	1.41547	3.78156	2.8571	Promoter	3	8713908	8716103	2196	2	B0303.14	313
B0303.15	chrIII	8717524	8718496	973	*	H3K36_ikb-1(nr2027)_peaks_peak_2706	.	1.69788	9.02319	7.85295	Promoter	3	8717561	8718486	926	1	B0303.15	0
B0303.15	chrIII	8717620	8718555	936	*	H3K36_WT_peaks_peak_2900	.	1.75811	10.096	8.71439	Promoter	3	8717561	8718486	926	1	B0303.15	59
B0303.16	chrIII	8705070	8705441	372	*	H3K27_WT_peaks_peak_3163	.	1.33638	2.4955	1.12186	Promoter	3	8705030	8706266	1237	1	B0303.16	40
B0303.17	chrIII	8705278	8709500	4223	*	H3K27_ikb-1(nr2027)_peaks_peak_3640	.	1.38127	2.93011	1.76736	Promoter	3	8708796	8709020	225	2	B0303.17	0
B0303.17	chrIII	8707166	8709177	2012	*	H3K27_WT_peaks_peak_3164	.	1.35006	2.60602	1.17858	Promoter	3	8708796	8709020	225	2	B0303.17	0
B0303.17	chrIII	8705287	8708821	3535	*	H3K27_nfki-1(cer1)_peaks_peak_3595	.	1.31821	2.41926	1.27274	Promoter	3	8708796	8709020	225	2	B0303.17	199
B0303.3	chrIII	8685495	8688763	3269	*	H3K36_ikb-1(nr2027)_peaks_peak_2701	.	1.7901	11.1355	9.82147	Promoter	3	8686037	8688087	2051	2	B0303.3.1	0
B0303.3	chrIII	8685398	8688119	2722	*	H3K36_nfki-1(cer1)_peaks_peak_2717	.	1.80488	11.7414	10.4001	Promoter	3	8686037	8688087	2051	2	B0303.3.1	0
B0303.3	chrIII	8685293	8688235	2943	*	H3K36_WT_peaks_peak_2895	.	1.81162	11.3176	9.81899	Promoter	3	8686037	8688087	2051	2	B0303.3.1	0
B0303.7	chrIII	8697373	8699112	1740	*	H3K36_ikb-1(nr2027)_peaks_peak_2703	.	1.65661	6.5109	5.46931	Promoter	3	8696892	8699115	2224	1	B0303.7b	481
B0303.7	chrIII	8689974	8693579	3606	*	H3K36_ikb-1(nr2027)_peaks_peak_2702	.	1.95739	13.1712	11.7352	Promoter	3	8693557	8699374	5818	1	B0303.7a	0
B0303.7	chrIII	8690034	8693419	3386	*	H3K36_WT_peaks_peak_2896	.	1.80466	10.5564	9.15879	Promoter	3	8693557	8699374	5818	1	B0303.7a	-138
B0303.7	chrIII	8697173	8699124	1952	*	H3K36_WT_peaks_peak_2897	.	1.55847	5.17034	4.11126	Promoter	3	8696892	8699115	2224	1	B0303.7b	281
B0303.7	chrIII	8690012	8693528	3517	*	H3K36_nfki-1(cer1)_peaks_peak_2718	.	1.83537	11.725	10.4279	Promoter	3	8693557	8699374	5818	1	B0303.7a	-29
B0303.7	chrIII	8697319	8699232	1914	*	H3K36_nfki-1(cer1)_peaks_peak_2719	.	1.50508	4.73085	3.76496	Promoter	3	8696892	8699115	2224	1	B0303.7b	427
B0303.8	chrIII	8698641	8698922	282	*	H3K27_WT_peaks_peak_3162	.	1.33884	2.417	1.08272	Promoter	3	8699402	8700254	853	2	B0303.8	1332
B0303.9	chrIII	8700929	8703580	2652	*	H3K36_nfki-1(cer1)_peaks_peak_2720	.	2.00522	15.9052	14.233	Promoter	3	8700848	8703225	2378	1	B0303.9	81
B0303.9	chrIII	8700865	8703782	2918	*	H3K36_WT_peaks_peak_2898	.	1.78003	9.89752	8.53739	Promoter	3	8700848	8703225	2378	1	B0303.9	17
B0303.9	chrIII	8700893	8703528	2636	*	H3K36_ikb-1(nr2027)_peaks_peak_2704	.	2.05596	16.0495	14.3176	Promoter	3	8700848	8703225	2378	1	B0303.9	45
B0304.1	chrII	4519499	4521518	2020	*	H3K27_ikb-1(nr2027)_peaks_peak_1866	.	1.36095	2.54226	1.53006	Promoter	2	4519066	4522434	3369	1	B0304.1b	433
B0304.1	chrII	4516326	4518154	1829	*	H3K27_nfki-1(cer1)_peaks_peak_1771	.	1.31832	2.3266	1.22307	Promoter	2	4519066	4522397	3332	1	B0304.1c	-912
B0304.1	chrII	4519151	4520909	1759	*	H3K27_nfki-1(cer1)_peaks_peak_1772	.	1.33212	2.40926	1.25935	Promoter	2	4519066	4522434	3369	1	B0304.1b	85
B0304.1	chrII	4517456	4518776	1321	*	H3K27_WT_peaks_peak_1562	.	1.38242	2.83611	1.28525	Promoter	2	4519066	4522397	3332	1	B0304.1c	-290
B0304.10	chrII	4515296	4518664	3369	*	H3K27_ikb-1(nr2027)_peaks_peak_1865	.	1.34132	2.36689	1.4198	Promoter	2	4514886	4514996	111	2	B0304.10	-300
B0304.10	chrII	4514516	4515275	760	*	H3K27_nfki-1(cer1)_peaks_peak_1770	.	1.27166	2.0267	1.06106	Promoter	2	4514886	4514996	111	2	B0304.10	0
B0304.2	chrII	4522554	4525077	2524	*	H3K36_nfki-1(cer1)_peaks_peak_1415	.	1.63144	6.53155	5.48845	Promoter	2	4523612	4524523	912	1	B0304.2	0
B0304.2	chrII	4522443	4525075	2633	*	H3K36_ikb-1(nr2027)_peaks_peak_1429	.	1.56211	5.17353	4.19088	Promoter	2	4523612	4524523	912	1	B0304.2	0
B0304.2	chrII	4522689	4524972	2284	*	H3K36_WT_peaks_peak_1498	.	1.46513	3.77903	2.79245	Promoter	2	4523612	4524523	912	1	B0304.2	0
B0304.3	chrII	4509511	4510329	819	*	H3K27_ikb-1(nr2027)_peaks_peak_1863	.	1.29443	2.08994	1.24747	Promoter	2	4512208	4522763	10556	1	B0304.3	-1879
B0304.3	chrII	4512073	4514222	2150	*	H3K27_ikb-1(nr2027)_peaks_peak_1864	.	1.33046	2.31536	1.39291	Promoter	2	4512208	4522763	10556	1	B0304.3	0
B0304.3	chrII	4512493	4513317	825	*	H3K27_nfki-1(cer1)_peaks_peak_1769	.	1.32501	2.48096	1.30885	Promoter	2	4512208	4522763	10556	1	B0304.3	285
B0304.5	chrII	4533107	4534118	1012	*	H3K27_WT_peaks_peak_1564	.	1.34323	2.55066	1.15023	Promoter	2	4529633	4531961	2329	2	B0304.5	-1146
B0304.5	chrII	4530207	4537053	6847	*	H3K27_nfki-1(cer1)_peaks_peak_1774	.	1.38323	3.05344	1.57201	Promoter	2	4529633	4531961	2329	2	B0304.5	0
B0304.5	chrII	4527701	4553782	26082	*	H3K27_ikb-1(nr2027)_peaks_peak_1868	.	1.40152	3.03739	1.82683	Promoter	2	4529633	4531961	2329	2	B0304.5	0
B0304.6	chrII	4535255	4535915	661	*	H3K27_WT_peaks_peak_1565	.	1.3653	2.72961	1.24223	Promoter	2	4534739	4537238	2500	2	B0304.6	1323
B0304.6	chrII	4538551	4539150	600	*	H3K27_WT_peaks_peak_1566	.	1.34489	2.5766	1.16343	Promoter	2	4534739	4537238	2500	2	B0304.6	-1313
B0304.7	chrII	4538022	4546732	8711	*	H3K27_nfki-1(cer1)_peaks_peak_1775	.	1.38218	3.01261	1.56709	Promoter	2	4541862	4543665	1804	2	B0304.7	0
B0304.7	chrII	4543936	4545328	1393	*	H3K27_WT_peaks_peak_1568	.	1.41675	3.2662	1.48114	Promoter	2	4541862	4543665	1804	2	B0304.7	-271
B0304.8	chrII	4526124	4526841	718	*	H3K27_ikb-1(nr2027)_peaks_peak_1867	.	1.38597	2.77225	1.67786	Promoter	2	4524631	4527897	3267	2	B0304.8	1056
B0304.8	chrII	4526101	4528996	2896	*	H3K27_nfki-1(cer1)_peaks_peak_1773	.	1.38629	3.01881	1.57121	Promoter	2	4524631	4527897	3267	2	B0304.8	0
B0304.8	chrII	4527806	4531494	3689	*	H3K27_WT_peaks_peak_1563	.	1.46536	3.77317	1.72226	Promoter	2	4524631	4527897	3267	2	B0304.8	0
B0304.9	chrII	4539973	4542726	2754	*	H3K27_WT_peaks_peak_1567	.	1.37123	2.7476	1.25108	Promoter	2	4538985	4540728	1744	2	B0304.9	0
B0310.1	chrX	492603	495279	2677	*	H3K27_WT_peaks_peak_8485	.	1.394	2.92759	1.32372	Promoter	6	493237	497214	3978	1	B0310.1b	0
B0310.1	chrX	490237	494152	3916	*	H3K27_ikb-1(nr2027)_peaks_peak_8460	.	1.40283	3.13601	1.87087	Promoter	6	493237	497214	3978	1	B0310.1b	0
B0310.1	chrX	495124	496258	1135	*	H3K27_ikb-1(nr2027)_peaks_peak_8461	.	1.33692	2.32644	1.39362	Promoter	6	493965	497214	3250	1	B0310.1a	1159
B0310.1	chrX	490538	496285	5748	*	H3K27_nfki-1(cer1)_peaks_peak_8853	.	1.36083	2.76876	1.43984	Promoter	6	493237	497214	3978	1	B0310.1b	0
B0310.10	chrX	502303	503112	810	*	H3K27_WT_peaks_peak_8486	.	1.45584	3.59722	1.63062	Promoter	6	503920	503987	68	1	B0310.10	-808
B0310.10	chrX	502158	503197	1040	*	H3K27_nfki-1(cer1)_peaks_peak_8855	.	1.40059	3.18776	1.6536	Promoter	6	503920	503987	68	1	B0310.10	-723
B0310.11	chrX	504301	506735	2435	*	H3K27_ikb-1(nr2027)_peaks_peak_8463	.	1.46572	3.72192	2.22485	Promoter	6	505009	505119	111	2	B0310.11	0
B0310.11	chrX	504990	506932	1943	*	H3K27_nfki-1(cer1)_peaks_peak_8856	.	1.33875	2.47124	1.29347	Promoter	6	505009	505119	111	2	B0310.11	0
B0310.12	chrX	504388	504644	257	*	H3K27_WT_peaks_peak_8487	.	1.4185	3.18962	1.44921	Promoter	6	503920	503987	68	2	B0310.12	-401
B0310.2	chrX	505992	506532	541	*	H3K27_WT_peaks_peak_8488	.	1.40016	2.98631	1.35757	Promoter	6	501966	506943	4978	2	B0310.2.1	411
B0310.3	chrX	517713	518514	802	*	H3K27_nfki-1(cer1)_peaks_peak_8858	.	1.36388	2.74126	1.43974	Distal Intergenic	6	510900	514483	3584	2	B0310.3	-3230
B0310.3	chrX	514274	515436	1163	*	H3K27_ikb-1(nr2027)_peaks_peak_8465	.	1.36292	2.58912	1.55473	Promoter	6	510900	514483	3584	2	B0310.3	0
B0310.3	chrX	517804	518743	940	*	H3K27_ikb-1(nr2027)_peaks_peak_8466	.	1.32299	2.19256	1.30581	Distal Intergenic	6	510900	514483	3584	2	B0310.3	-3321
B0310.3	chrX	519838	522878	3041	*	H3K27_nfki-1(cer1)_peaks_peak_8859	.	1.38807	3.04003	1.57834	Distal Intergenic	6	510900	514483	3584	2	B0310.3	-5355
B0310.3	chrX	519977	522792	2816	*	H3K27_WT_peaks_peak_8492	.	1.38513	2.86568	1.29782	Distal Intergenic	6	510900	514483	3584	2	B0310.3	-5494
B0310.3	chrX	518463	518823	361	*	H3K27_WT_peaks_peak_8491	.	1.43728	3.41001	1.56009	Distal Intergenic	6	510900	514483	3584	2	B0310.3	-3980
B0310.3	chrX	510735	511233	499	*	H3K27_WT_peaks_peak_8489	.	1.38637	2.84365	1.28472	Exon	6	510900	514483	3584	2	B0310.3	3250
B0310.3	chrX	512045	514333	2289	*	H3K27_WT_peaks_peak_8490	.	1.4115	3.12309	1.41827	Promoter	6	510900	514483	3584	2	B0310.3	150
B0310.3	chrX	507790	515143	7354	*	H3K27_nfki-1(cer1)_peaks_peak_8857	.	1.35377	2.67482	1.3975	Promoter	6	510900	514483	3584	2	B0310.3	0
B0310.3	chrX	519866	522509	2644	*	H3K27_ikb-1(nr2027)_peaks_peak_8467	.	1.39549	2.95646	1.79038	Distal Intergenic	6	510900	514483	3584	2	B0310.3	-5383
B0310.5	chrX	527724	531474	3751	*	H3K27_ikb-1(nr2027)_peaks_peak_8468	.	1.32441	2.21373	1.31968	Promoter	6	525929	530177	4249	2	B0310.5	0
B0310.5	chrX	529629	531304	1676	*	H3K27_nfki-1(cer1)_peaks_peak_8860	.	1.32378	2.39362	1.25753	Promoter	6	525929	530177	4249	2	B0310.5	0
B0310.7	chrX	498072	503380	5309	*	H3K27_ikb-1(nr2027)_peaks_peak_8462	.	1.36597	2.62691	1.58203	Promoter	6	498841	498978	138	2	B0310.7	0
B0310.8	chrX	507619	513199	5581	*	H3K27_ikb-1(nr2027)_peaks_peak_8464	.	1.40226	3.0073	1.80705	Promoter	6	507068	507211	144	1	B0310.8	551
B0310.9	chrX	497591	498353	763	*	H3K27_nfki-1(cer1)_peaks_peak_8854	.	1.30292	2.13767	1.11021	Promoter	6	498841	498978	138	1	B0310.9	-488
B0331.1	chrV	9652514	9669982	17469	*	H3K27_nfki-1(cer1)_peaks_peak_7409	.	1.36118	2.83267	1.48248	Promoter	5	9654681	9657925	3245	1	B0331.1	0
B0331.1	chrV	9654888	9657834	2947	*	H3K27_WT_peaks_peak_6880	.	1.34657	2.56112	1.15429	Promoter	5	9654681	9657925	3245	1	B0331.1	207
B0331.1	chrV	9653062	9672458	19397	*	H3K27_ikb-1(nr2027)_peaks_peak_7160	.	1.39459	3.01852	1.81584	Promoter	5	9654681	9657925	3245	1	B0331.1	0
B0331.2	chrV	9661541	9664638	3098	*	H3K27_WT_peaks_peak_6882	.	1.40727	3.15721	1.44856	Promoter	5	9658907	9661590	2684	2	B0331.2	0
B0331.2	chrV	9658734	9660610	1877	*	H3K27_WT_peaks_peak_6881	.	1.43538	3.468	1.58827	Promoter	5	9658907	9661590	2684	2	B0331.2	980
B0334.1	chrII	11485339	11486930	1592	*	H3K27_nfki-1(cer1)_peaks_peak_2584	.	1.34681	2.69845	1.40495	Promoter	2	11485446	11486710	1265	2	B0334.1.1	0
B0334.10	chrII	11517442	11518295	854	*	H3K27_nfki-1(cer1)_peaks_peak_2589	.	1.29896	2.12048	1.10553	Promoter	2	11518424	11519507	1084	1	B0334.10	-129
B0334.10	chrII	11517371	11518254	884	*	H3K27_WT_peaks_peak_2375	.	1.34614	2.42968	1.08814	Promoter	2	11518424	11519507	1084	1	B0334.10	-170
B0334.11	chrII	11493300	11499558	6259	*	H3K36_nfki-1(cer1)_peaks_peak_1794	.	1.99915	14.7094	13.1998	Promoter	2	11493167	11495250	2084	2	B0334.11a	0
B0334.11	chrII	11493572	11499608	6037	*	H3K36_ikb-1(nr2027)_peaks_peak_1780	.	1.85063	11.6793	10.3558	Promoter	2	11493167	11495250	2084	2	B0334.11a	0
B0334.11	chrII	11493603	11499650	6048	*	H3K36_WT_peaks_peak_1871	.	1.87512	11.281	9.83299	Promoter	2	11493167	11495250	2084	2	B0334.11a	0
B0334.12	chrII	11483706	11484153	448	*	H3K27_nfki-1(cer1)_peaks_peak_2583	.	1.32711	2.41081	1.27128	Promoter	2	11484619	11484688	70	1	B0334.12	-466
B0334.14	chrII	11477403	11484361	6959	*	H3K27_ikb-1(nr2027)_peaks_peak_2566	.	1.38003	2.82197	1.70831	Promoter	2	11479318	11479338	21	2	B0334.14	0
B0334.14	chrII	11477493	11482067	4575	*	H3K27_nfki-1(cer1)_peaks_peak_2582	.	1.37932	2.94119	1.52467	Promoter	2	11479318	11479338	21	2	B0334.14	0
B0334.16	chrII	11501731	11504954	3224	*	H3K27_ikb-1(nr2027)_peaks_peak_2568	.	1.31814	2.19121	1.30713	Distal Intergenic	2	11508686	11508751	66	2	B0334.16	3797
B0334.16	chrII	11504591	11504937	347	*	H3K27_nfki-1(cer1)_peaks_peak_2586	.	1.33306	2.44437	1.28225	Distal Intergenic	2	11508686	11508751	66	2	B0334.16	3814
B0334.19	chrII	11489612	11492305	2694	*	H3K36_nfki-1(cer1)_peaks_peak_1793	.	1.76587	9.68791	8.48537	Promoter	2	11492453	11492602	150	1	B0334.19	-148
B0334.19	chrII	11489603	11491890	2288	*	H3K36_ikb-1(nr2027)_peaks_peak_1779	.	1.70002	8.32306	7.19986	Promoter	2	11492453	11492602	150	1	B0334.19	-563
B0334.19	chrII	11489533	11492199	2667	*	H3K36_WT_peaks_peak_1870	.	1.65331	7.08807	5.92145	Promoter	2	11492453	11492602	150	1	B0334.19	-254
B0334.2	chrII	11485525	11486417	893	*	H3K27_ikb-1(nr2027)_peaks_peak_2567	.	1.3632	2.93252	1.7743	Promoter	2	11483137	11485295	2159	2	B0334.2b.1	-230
B0334.5	chrII	11501724	11503400	1677	*	H3K27_nfki-1(cer1)_peaks_peak_2585	.	1.31419	2.30898	1.21351	Distal Intergenic	2	11496761	11499408	2648	1	B0334.5.2	4963
B0334.6	chrII	11509210	11510270	1061	*	H3K27_WT_peaks_peak_2373	.	1.43714	3.43826	1.56606	Promoter	2	11510611	11513826	3216	1	B0334.6	-341
B0334.6	chrII	11508969	11512834	3866	*	H3K27_ikb-1(nr2027)_peaks_peak_2569	.	1.34593	2.52775	1.5299	Promoter	2	11510611	11513826	3216	1	B0334.6	0
B0334.6	chrII	11509264	11510356	1093	*	H3K27_nfki-1(cer1)_peaks_peak_2587	.	1.36755	2.84796	1.49215	Promoter	2	11510611	11513826	3216	1	B0334.6	-255
B0334.7	chrII	11514833	11518337	3505	*	H3K27_ikb-1(nr2027)_peaks_peak_2570	.	1.37079	2.75627	1.66605	Promoter	2	11515011	11518090	3080	1	B0334.7	0
B0334.7	chrII	11514910	11515348	439	*	H3K27_nfki-1(cer1)_peaks_peak_2588	.	1.40595	3.31833	1.72895	Promoter	2	11515011	11518090	3080	1	B0334.7	0
B0334.7	chrII	11514778	11514977	200	*	H3K27_WT_peaks_peak_2374	.	1.35465	2.66373	1.20947	Promoter	2	11515011	11518090	3080	1	B0334.7	-34
B0334.8	chrII	11519562	11527257	7696	*	H3K36_nfki-1(cer1)_peaks_peak_1795	.	1.89491	11.3448	10.0585	Promoter	2	11519435	11526998	7564	2	B0334.8	0
B0334.8	chrII	11519569	11527384	7816	*	H3K36_WT_peaks_peak_1872	.	1.81748	9.49106	8.16053	Promoter	2	11519435	11526998	7564	2	B0334.8	0
B0334.8	chrII	11519541	11527409	7869	*	H3K36_ikb-1(nr2027)_peaks_peak_1781	.	1.88299	11.1946	9.86105	Promoter	2	11519435	11526998	7564	2	B0334.8	0
B0336.10	chrIII	5707009	5707734	726	*	H3K36_ikb-1(nr2027)_peaks_peak_2504	.	1.37615	3.26441	2.36689	Promoter	3	5705468	5706281	814	2	B0336.10.1	-728
B0336.10	chrIII	5699078	5707847	8770	*	H3K36_WT_peaks_peak_2669	.	1.69906	8.90613	7.5815	Promoter	3	5705468	5706281	814	2	B0336.10.1	0
B0336.10	chrIII	5698875	5706122	7248	*	H3K36_ikb-1(nr2027)_peaks_peak_2503	.	1.79426	11.2204	9.88229	Promoter	3	5705476	5706082	607	2	B0336.10.2	0
B0336.10	chrIII	5706962	5707652	691	*	H3K36_nfki-1(cer1)_peaks_peak_2513	.	1.41837	3.84753	2.91777	Promoter	3	5705468	5706281	814	2	B0336.10.1	-681
B0336.13	chrIII	5689874	5697944	8071	*	H3K36_nfki-1(cer1)_peaks_peak_2511	.	1.94188	13.5436	12.12	Promoter	3	5693991	5695178	1188	1	B0336.13	0
B0336.13	chrIII	5689891	5697974	8084	*	H3K36_WT_peaks_peak_2668	.	1.78419	10.0194	8.66752	Promoter	3	5693991	5695178	1188	1	B0336.13	0
B0336.13	chrIII	5689940	5697932	7993	*	H3K36_ikb-1(nr2027)_peaks_peak_2502	.	1.85752	11.9035	10.5653	Promoter	3	5693991	5695178	1188	1	B0336.13	0
B0336.2	chrIII	5715490	5717065	1576	*	H3K36_nfki-1(cer1)_peaks_peak_2515	.	1.7241	8.95418	7.80665	Promoter	3	5716068	5717509	1442	1	B0336.2.3	0
B0336.2	chrIII	5715654	5717211	1558	*	H3K36_WT_peaks_peak_2671	.	1.64526	7.24228	6.06148	Promoter	3	5716068	5717509	1442	1	B0336.2.3	0
B0336.2	chrIII	5715893	5717137	1245	*	H3K36_ikb-1(nr2027)_peaks_peak_2506	.	1.64674	8.02837	6.90797	Promoter	3	5716068	5717509	1442	1	B0336.2.3	0
B0336.3	chrIII	5711400	5714454	3055	*	H3K36_nfki-1(cer1)_peaks_peak_2514	.	1.91936	13.4186	12.0259	Promoter	3	5711503	5714801	3299	1	B0336.3	0
B0336.3	chrIII	5711400	5714358	2959	*	H3K36_WT_peaks_peak_2670	.	1.88555	11.9277	10.4459	Promoter	3	5711503	5714801	3299	1	B0336.3	0
B0336.3	chrIII	5711383	5714228	2846	*	H3K36_ikb-1(nr2027)_peaks_peak_2505	.	1.86849	12.4535	11.1021	Promoter	3	5711503	5714801	3299	1	B0336.3	0
B0336.9	chrIII	5698865	5706075	7211	*	H3K36_nfki-1(cer1)_peaks_peak_2512	.	1.83817	12.3531	10.9385	Promoter	3	5702210	5704682	2473	2	B0336.9b.2	0
B0344.1	chrX	1593649	1594923	1275	*	H3K27_nfki-1(cer1)_peaks_peak_9049	.	1.36189	2.80543	1.47126	Promoter	6	1597046	1597830	785	1	B0344.1	-2123
B0344.1	chrX	1593798	1595295	1498	*	H3K27_ikb-1(nr2027)_peaks_peak_8648	.	1.42325	3.28172	1.95897	Promoter	6	1597046	1597830	785	1	B0344.1	-1751
B0344.1	chrX	1598220	1599680	1461	*	H3K27_ikb-1(nr2027)_peaks_peak_8649	.	1.36166	2.57428	1.54235	Promoter	6	1597046	1597830	785	1	B0344.1	1174
B0344.2	chrX	1581903	1582179	277	*	H3K27_ikb-1(nr2027)_peaks_peak_8643	.	1.40148	2.92521	1.7655	Intron	6	1576630	1590890	14261	1	B0344.2	5273
B0344.2	chrX	1577384	1577785	402	*	H3K27_ikb-1(nr2027)_peaks_peak_8641	.	1.34822	2.41341	1.44767	Promoter	6	1576630	1590890	14261	1	B0344.2	754
B0344.2	chrX	1576127	1576405	279	*	H3K27_WT_peaks_peak_8671	.	1.52353	4.37246	1.98012	Promoter	6	1576630	1590890	14261	1	B0344.2	-225
B0344.2	chrX	1575703	1576376	674	*	H3K27_ikb-1(nr2027)_peaks_peak_8640	.	1.36934	2.62007	1.58039	Promoter	6	1576630	1590890	14261	1	B0344.2	-254
B0344.2	chrX	1580108	1581137	1030	*	H3K27_WT_peaks_peak_8672	.	1.37677	2.74354	1.23396	Intron	6	1576630	1590890	14261	1	B0344.2	3478
B0344.2	chrX	1578954	1580871	1918	*	H3K27_ikb-1(nr2027)_peaks_peak_8642	.	1.33999	2.34413	1.40121	Promoter	6	1576630	1590890	14261	1	B0344.2	2324
B0344.2	chrX	1579809	1580386	578	*	H3K27_nfki-1(cer1)_peaks_peak_9045	.	1.34642	2.53711	1.32876	Intron	6	1576630	1590890	14261	1	B0344.2	3179
B0344.2	chrX	1575686	1576362	677	*	H3K27_nfki-1(cer1)_peaks_peak_9044	.	1.34096	2.50304	1.30823	Promoter	6	1576630	1590890	14261	1	B0344.2	-268
B0344.4	chrX	1583136	1583866	731	*	H3K27_nfki-1(cer1)_peaks_peak_9046	.	1.37054	2.81597	1.473	Intron	6	1589661	1589737	77	1	B0344.4	-5795
B0344.4	chrX	1584955	1585877	923	*	H3K27_nfki-1(cer1)_peaks_peak_9047	.	1.40326	3.17425	1.64855	Exon	6	1589661	1589737	77	1	B0344.4	-3784
B0344.4	chrX	1583062	1583866	805	*	H3K27_ikb-1(nr2027)_peaks_peak_8644	.	1.42556	3.21364	1.9358	Intron	6	1589661	1589737	77	1	B0344.4	-5795
B0344.4	chrX	1585235	1585808	574	*	H3K27_ikb-1(nr2027)_peaks_peak_8645	.	1.34714	2.41256	1.44312	Exon	6	1589661	1589737	77	1	B0344.4	-3853
B0344.4	chrX	1586729	1588738	2010	*	H3K27_ikb-1(nr2027)_peaks_peak_8646	.	1.30827	2.06363	1.22178	Promoter	6	1589661	1589737	77	1	B0344.4	-923
B0344.4	chrX	1586824	1588495	1672	*	H3K27_nfki-1(cer1)_peaks_peak_9048	.	1.32267	2.35281	1.23176	Promoter	6	1589661	1589737	77	1	B0344.4	-1166
B0344.t1	chrX	1590727	1592560	1834	*	H3K27_ikb-1(nr2027)_peaks_peak_8647	.	1.32668	2.22482	1.32617	Promoter	6	1590503	1590576	74	2	B0344.t1	-151
B0348.1	chrV	47729	51481	3753	*	H3K27_ikb-1(nr2027)_peaks_peak_6019	.	1.37018	2.69389	1.62812	Promoter	5	48922	49619	698	1	B0348.1	0
B0348.1	chrV	48156	51517	3362	*	H3K27_nfki-1(cer1)_peaks_peak_6078	.	1.37767	2.95546	1.54032	Promoter	5	48922	49619	698	1	B0348.1	0
B0348.1	chrV	48914	51483	2570	*	H3K27_WT_peaks_peak_5385	.	1.40773	3.09522	1.40609	Promoter	5	48922	49619	698	1	B0348.1	0
B0348.2	chrV	41659	42336	678	*	H3K36_ikb-1(nr2027)_peaks_peak_4059	.	1.44697	3.5227	2.61277	Exon	5	45463	46923	1461	1	B0348.2	-3127
B0348.2	chrV	41732	42146	415	*	H3K36_WT_peaks_peak_4313	.	1.31145	2.19975	1.30693	Exon	5	45463	46923	1461	1	B0348.2	-3317
B0348.4	chrV	26154	26398	245	*	H3K36_ikb-1(nr2027)_peaks_peak_4057	.	1.41509	3.08348	2.19145	Exon	5	20825	43971	23147	1	B0348.4a	5329
B0348.4	chrV	22579	23977	1399	*	H3K36_nfki-1(cer1)_peaks_peak_4090	.	1.37759	2.90799	2.02221	Promoter	5	20825	43971	23147	1	B0348.4a	1754
B0348.4	chrV	24952	26423	1472	*	H3K36_nfki-1(cer1)_peaks_peak_4091	.	1.37295	2.81055	1.9278	Exon	5	20825	43971	23147	1	B0348.4a	4127
B0348.4	chrV	24958	25183	226	*	H3K36_WT_peaks_peak_4310	.	1.37507	2.70022	1.77494	Exon	5	20825	43971	23147	1	B0348.4a	4133
B0348.4	chrV	24860	25338	479	*	H3K36_ikb-1(nr2027)_peaks_peak_4056	.	1.48176	3.91186	2.98437	Exon	5	20825	43971	23147	1	B0348.4a	4035
B0348.4	chrV	22444	23919	1476	*	H3K36_ikb-1(nr2027)_peaks_peak_4055	.	1.38501	2.81587	1.93861	Promoter	5	20825	43971	23147	1	B0348.4a	1619
B0348.4	chrV	26042	26653	612	*	H3K36_WT_peaks_peak_4311	.	1.37654	2.73031	1.80376	Exon	5	20825	43971	23147	1	B0348.4a	5217
B0348.4	chrV	21161	23941	2781	*	H3K36_WT_peaks_peak_4309	.	1.38008	2.77534	1.84627	Promoter	5	20825	43971	23147	1	B0348.4a	336
B0348.5	chrV	3798	4565	768	*	H3K27_WT_peaks_peak_5384	.	1.37083	2.68524	1.21006	Promoter	5	5690	6511	822	1	B0348.5	-1125
B0348.6	chrV	6015	8067	2053	*	H3K36_ikb-1(nr2027)_peaks_peak_4054	.	1.92008	12.8172	11.2859	Promoter	5	6589	7822	1234	2	B0348.6a.1	0
B0348.6	chrV	6162	7959	1798	*	H3K36_nfki-1(cer1)_peaks_peak_4089	.	1.86129	11.468	10.1442	Promoter	5	6589	7822	1234	2	B0348.6a.1	0
B0348.6	chrV	6122	8053	1932	*	H3K36_WT_peaks_peak_4308	.	1.96314	12.6862	11.0649	Promoter	5	6589	7822	1234	2	B0348.6a.1	0
B0348.7	chrV	36186	37428	1243	*	H3K36_ikb-1(nr2027)_peaks_peak_4058	.	1.38161	2.7379	1.86381	Exon	5	31881	31901	21	1	B0348.7	4305
B0348.7	chrV	36137	37199	1063	*	H3K36_nfki-1(cer1)_peaks_peak_4092	.	1.3867	2.95084	2.0615	Exon	5	31881	31901	21	1	B0348.7	4256
B0348.7	chrV	36365	36913	549	*	H3K36_WT_peaks_peak_4312	.	1.36833	2.6139	1.6933	Exon	5	31881	31901	21	1	B0348.7	4484
B0350.11	chrIV	5977622	5985027	7406	*	H3K36_nfki-1(cer1)_peaks_peak_3555	.	1.45396	3.77861	2.8526	Promoter	4	5981460	5981480	21	2	B0350.11	0
B0350.2	chrIV	5979216	5979430	215	*	H3K27_ikb-1(nr2027)_peaks_peak_4679	.	1.37777	2.73761	1.67232	Promoter	4	5979306	5985362	6057	1	B0350.2d.1	0
B0350.2	chrIV	5975638	5980159	4522	*	H3K36_WT_peaks_peak_3764	.	1.42804	3.42789	2.46341	Promoter	4	5979306	5985362	6057	1	B0350.2d.1	0
B0350.2	chrIV	5977861	5981461	3601	*	H3K36_ikb-1(nr2027)_peaks_peak_3540	.	1.42192	3.30522	2.40654	Promoter	4	5979306	5985362	6057	1	B0350.2d.1	0
B0350.2	chrIV	5982373	5985035	2663	*	H3K36_WT_peaks_peak_3766	.	1.45655	3.6901	2.70875	Promoter	4	5982423	5985169	2747	1	B0350.2d.2	0
B0350.27	chrIV	5975580	5976670	1091	*	H3K36_nfki-1(cer1)_peaks_peak_3554	.	1.41557	3.38857	2.48057	Promoter	4	5976178	5976198	21	1	B0350.27	0
B0350.27	chrIV	5975689	5976471	783	*	H3K36_ikb-1(nr2027)_peaks_peak_3539	.	1.31443	2.21108	1.36566	Promoter	4	5976178	5976198	21	1	B0350.27	0
B0350.29	chrIV	5982511	5985082	2572	*	H3K36_ikb-1(nr2027)_peaks_peak_3541	.	1.46386	3.78244	2.8616	Promoter	4	5984457	5984477	21	2	B0350.29	0
B0350.38	chrIV	5986928	5991884	4957	*	H3K27_ikb-1(nr2027)_peaks_peak_4682	.	1.37317	2.69263	1.62144	Promoter	4	5988117	5988137	21	1	B0350.38	0
B0350.38	chrIV	5992755	5993645	891	*	H3K27_ikb-1(nr2027)_peaks_peak_4683	.	1.37588	2.71574	1.63488	Exon	4	5988117	5988137	21	1	B0350.38	4638
B0350.38	chrIV	5994475	5996749	2275	*	H3K27_ikb-1(nr2027)_peaks_peak_4684	.	1.46122	3.69677	2.203	Exon	4	5988117	5988137	21	1	B0350.38	6358
B0350.38	chrIV	5992980	5993595	616	*	H3K27_WT_peaks_peak_3972	.	1.43435	3.34799	1.51664	Exon	4	5988117	5988137	21	1	B0350.38	4863
B0350.38	chrIV	5989529	5991738	2210	*	H3K27_nfki-1(cer1)_peaks_peak_4595	.	1.36547	2.76008	1.44225	Promoter	4	5988117	5988137	21	1	B0350.38	1412
B0350.38	chrIV	5993104	5993564	461	*	H3K27_nfki-1(cer1)_peaks_peak_4596	.	1.32283	2.32732	1.21395	Exon	4	5988117	5988137	21	1	B0350.38	4987
B0350.38	chrIV	5994518	5994858	341	*	H3K27_WT_peaks_peak_3973	.	1.34374	2.4195	1.07377	Exon	4	5988117	5988137	21	1	B0350.38	6401
B0350.38	chrIV	5987835	5988685	851	*	H3K27_nfki-1(cer1)_peaks_peak_4594	.	1.32541	2.34339	1.22689	Promoter	4	5988117	5988137	21	1	B0350.38	0
B0350.38	chrIV	5994522	5996735	2214	*	H3K27_nfki-1(cer1)_peaks_peak_4597	.	1.35929	2.70598	1.41552	Exon	4	5988117	5988137	21	1	B0350.38	6405
B0350.38	chrIV	5988392	5991880	3489	*	H3K27_WT_peaks_peak_3971	.	1.38576	2.83666	1.27764	Promoter	4	5988117	5988137	21	1	B0350.38	275
B0350.39	chrIV	6005911	6006251	341	*	H3K36_nfki-1(cer1)_peaks_peak_3556	.	1.39065	3.67753	2.75542	Promoter	4	6004988	6005008	21	2	B0350.39	-903
B0350.39	chrIV	6005899	6006247	349	*	H3K36_ikb-1(nr2027)_peaks_peak_3542	.	1.39254	3.47428	2.56729	Promoter	4	6004988	6005008	21	2	B0350.39	-891
B0350.39	chrIV	6005856	6006286	431	*	H3K36_WT_peaks_peak_3767	.	1.51711	4.83979	3.79704	Promoter	4	6004988	6005008	21	2	B0350.39	-848
B0350.43	chrIV	5998349	5999148	800	*	H3K27_ikb-1(nr2027)_peaks_peak_4685	.	1.37081	2.65922	1.59913	Exon	4	6003630	6003650	21	1	B0350.43	-4482
B0350.43	chrIV	6000195	6004690	4496	*	H3K27_ikb-1(nr2027)_peaks_peak_4686	.	1.40908	3.08648	1.85867	Promoter	4	6003630	6003650	21	1	B0350.43	0
B0350.43	chrIV	5997759	5999177	1419	*	H3K27_nfki-1(cer1)_peaks_peak_4598	.	1.32454	2.34326	1.22339	Exon	4	6003630	6003650	21	1	B0350.43	-4453
B0350.43	chrIV	5998768	5999122	355	*	H3K27_WT_peaks_peak_3975	.	1.36034	2.56545	1.14497	Exon	4	6003630	6003650	21	1	B0350.43	-4508
B0350.43	chrIV	6000669	6001584	916	*	H3K27_WT_peaks_peak_3976	.	1.46139	3.684	1.6688	Promoter	4	6003630	6003650	21	1	B0350.43	-2046
B0350.43	chrIV	6002839	6004766	1928	*	H3K27_WT_peaks_peak_3977	.	1.39321	2.97911	1.3563	Promoter	4	6003630	6003650	21	1	B0350.43	0
B0350.43	chrIV	6000188	6004625	4438	*	H3K27_nfki-1(cer1)_peaks_peak_4599	.	1.40245	3.21299	1.6557	Promoter	4	6003630	6003650	21	1	B0350.43	0
B0350.43	chrIV	5996377	5996621	245	*	H3K27_WT_peaks_peak_3974	.	1.37632	2.73118	1.22999	Exon	4	6003630	6003650	21	1	B0350.43	-7009
B0350.45	chrIV	5983215	5983733	519	*	H3K27_ikb-1(nr2027)_peaks_peak_4680	.	1.324	2.25904	1.36022	Promoter	4	5983505	5983525	21	2	B0350.45	0
B0350.61	chrIV	5981063	5981417	355	*	H3K36_WT_peaks_peak_3765	.	1.40611	3.03085	2.08535	Promoter	4	5981079	5981099	21	1	B0350.61	0
B0350.65	chrIV	5963896	5964483	588	*	H3K27_ikb-1(nr2027)_peaks_peak_4678	.	1.34367	2.57087	1.55882	Promoter	4	5964019	5964039	21	2	B0350.65	0
B0350.76	chrIV	5985007	5986001	995	*	H3K27_ikb-1(nr2027)_peaks_peak_4681	.	1.32412	2.20869	1.32333	Promoter	4	5985433	5985548	116	2	B0350.76	0
B0353.1	chrIII	554968	556930	1963	*	H3K27_ikb-1(nr2027)_peaks_peak_3002	.	1.32874	2.33167	1.40093	Promoter	3	557515	572134	14620	1	B0353.1b	-585
B0353.1	chrIII	554777	555632	856	*	H3K27_nfki-1(cer1)_peaks_peak_2973	.	1.33872	2.47683	1.2967	Promoter	3	557515	572134	14620	1	B0353.1b	-1883
B0353.2	chrIII	546643	550896	4254	*	H3K27_ikb-1(nr2027)_peaks_peak_3001	.	1.36706	2.6376	1.58619	Promoter	3	551005	551066	62	2	B0353.2	170
B0353.2	chrIII	546613	547090	478	*	H3K27_WT_peaks_peak_2638	.	1.34371	2.40667	1.06562	Distal Intergenic	3	551005	551066	62	2	B0353.2	3976
B0353.2	chrIII	553122	553515	394	*	H3K27_nfki-1(cer1)_peaks_peak_2972	.	1.28799	2.02311	1.05944	Promoter	3	551005	551066	62	2	B0353.2	-2056
B0353.2	chrIII	546659	547408	750	*	H3K27_nfki-1(cer1)_peaks_peak_2970	.	1.34199	2.51182	1.31572	Distal Intergenic	3	551005	551066	62	2	B0353.2	3658
B0353.2	chrIII	549489	549921	433	*	H3K27_nfki-1(cer1)_peaks_peak_2971	.	1.30885	2.1947	1.14212	Promoter	3	551005	551066	62	2	B0353.2	1145
B0353.2	chrIII	551741	553476	1736	*	H3K27_WT_peaks_peak_2639	.	1.37091	2.67464	1.20101	Promoter	3	551005	551066	62	2	B0353.2	-675
B0361.10	chrIII	7281448	7290835	9388	*	H3K36_nfki-1(cer1)_peaks_peak_2629	.	1.92798	13.3621	11.9528	Promoter	3	7285914	7287541	1628	2	B0361.10.1	0
B0361.10	chrIII	7281476	7290840	9365	*	H3K36_ikb-1(nr2027)_peaks_peak_2613	.	1.88577	12.2607	10.9002	Promoter	3	7285914	7287541	1628	2	B0361.10.1	0
B0361.10	chrIII	7281441	7290915	9475	*	H3K36_WT_peaks_peak_2794	.	1.80321	10.3266	8.9449	Promoter	3	7285914	7287541	1628	2	B0361.10.1	0
B0361.2	chrIII	7293592	7295711	2120	*	H3K36_ikb-1(nr2027)_peaks_peak_2614	.	1.54484	5.76172	4.75508	Promoter	3	7293568	7308295	14728	1	B0361.2a	24
B0361.2	chrIII	7303917	7304166	250	*	H3K36_WT_peaks_peak_2798	.	1.40816	3.83986	2.84884	Promoter	3	7305914	7308300	2387	1	B0361.2b	-1748
B0361.2	chrIII	7293567	7295202	1636	*	H3K36_nfki-1(cer1)_peaks_peak_2630	.	1.68981	8.45813	7.33199	Promoter	3	7293568	7308295	14728	1	B0361.2a	0
B0361.2	chrIII	7301599	7304421	2823	*	H3K36_nfki-1(cer1)_peaks_peak_2631	.	1.43513	3.97721	3.04487	Promoter	3	7305914	7308300	2387	1	B0361.2b	-1493
B0361.2	chrIII	7301457	7304578	3122	*	H3K36_ikb-1(nr2027)_peaks_peak_2615	.	1.45073	3.9918	3.06233	Promoter	3	7305914	7308300	2387	1	B0361.2b	-1336
B0361.2	chrIII	7305967	7306238	272	*	H3K36_ikb-1(nr2027)_peaks_peak_2616	.	1.30867	2.17052	1.32773	Promoter	3	7305914	7308300	2387	1	B0361.2b	53
B0361.2	chrIII	7293556	7295270	1715	*	H3K36_WT_peaks_peak_2795	.	1.64764	7.36546	6.17709	Promoter	3	7293568	7308295	14728	1	B0361.2a	0
B0361.3	chrIII	7279543	7280508	966	*	H3K27_ikb-1(nr2027)_peaks_peak_3535	.	1.2763	1.99147	1.18718	Promoter	3	7281340	7283892	2553	1	B0361.3.1	-832
B0361.3	chrIII	7279640	7280498	859	*	H3K27_nfki-1(cer1)_peaks_peak_3475	.	1.28581	2.16509	1.13983	Promoter	3	7281340	7283892	2553	1	B0361.3.1	-842
B0361.4	chrIII	7257243	7260320	3078	*	H3K27_ikb-1(nr2027)_peaks_peak_3533	.	1.33993	2.48723	1.50129	Promoter	3	7258949	7268422	9474	1	B0361.4	0
B0361.4	chrIII	7255806	7257275	1470	*	H3K27_nfki-1(cer1)_peaks_peak_3472	.	1.30948	2.40532	1.26522	Promoter	3	7258949	7268422	9474	1	B0361.4	-1674
B0361.4	chrIII	7262078	7266993	4916	*	H3K27_ikb-1(nr2027)_peaks_peak_3534	.	1.35319	2.54844	1.53868	Exon	3	7258949	7268422	9474	1	B0361.4	3129
B0361.4	chrIII	7262085	7264538	2454	*	H3K27_nfki-1(cer1)_peaks_peak_3473	.	1.39629	3.172	1.64257	Exon	3	7258949	7268422	9474	1	B0361.4	3136
B0361.4	chrIII	7253563	7254460	898	*	H3K27_nfki-1(cer1)_peaks_peak_3471	.	1.28424	2.13027	1.11864	Distal Intergenic	3	7258949	7268422	9474	1	B0361.4	-4489
B0361.4	chrIII	7262169	7264991	2823	*	H3K27_WT_peaks_peak_3049	.	1.37522	2.78599	1.26112	Exon	3	7258949	7268422	9474	1	B0361.4	3220
B0361.4	chrIII	7252030	7256091	4062	*	H3K27_ikb-1(nr2027)_peaks_peak_3532	.	1.33269	2.45347	1.4812	Promoter	3	7258949	7268422	9474	1	B0361.4	-2858
B0361.5	chrIII	7265688	7266778	1091	*	H3K27_nfki-1(cer1)_peaks_peak_3474	.	1.4379	3.76765	1.91391	Exon	3	7268635	7271080	2446	2	B0361.5a.2	4302
B0361.5	chrIII	7268492	7270308	1817	*	H3K36_nfki-1(cer1)_peaks_peak_2627	.	1.68003	7.9839	6.87767	Promoter	3	7268635	7271080	2446	2	B0361.5a.2	772
B0361.5	chrIII	7268495	7270285	1791	*	H3K36_ikb-1(nr2027)_peaks_peak_2611	.	1.71987	8.45208	7.32114	Promoter	3	7268635	7271080	2446	2	B0361.5a.2	795
B0361.5	chrIII	7274298	7277154	2857	*	H3K36_nfki-1(cer1)_peaks_peak_2628	.	1.75682	9.95076	8.75066	Promoter	3	7268351	7275334	6984	2	B0361.5b.1	0
B0361.5	chrIII	7274546	7277121	2576	*	H3K36_ikb-1(nr2027)_peaks_peak_2612	.	1.75686	9.96213	8.72076	Promoter	3	7268351	7275334	6984	2	B0361.5b.1	0
B0361.5	chrIII	7268519	7270329	1811	*	H3K36_WT_peaks_peak_2792	.	1.61314	6.57818	5.44277	Promoter	3	7268635	7271080	2446	2	B0361.5a.2	751
B0361.5	chrIII	7274277	7277024	2748	*	H3K36_WT_peaks_peak_2793	.	1.67986	8.46117	7.17511	Promoter	3	7268351	7275334	6984	2	B0361.5b.1	0
B0361.9	chrIII	7302507	7302836	330	*	H3K36_WT_peaks_peak_2797	.	1.33262	2.60153	1.68287	Promoter	3	7298284	7299579	1296	2	B0361.9	-2928
B0361.9	chrIII	7300351	7300723	373	*	H3K36_WT_peaks_peak_2796	.	1.27531	1.94334	1.06951	Promoter	3	7298284	7299579	1296	2	B0361.9	-772
B0365.1	chrV	13116427	13120305	3879	*	H3K36_ikb-1(nr2027)_peaks_peak_4554	.	1.88061	10.2443	9.01215	Promoter	5	13116488	13120120	3633	1	B0365.1	0
B0365.1	chrV	13116514	13120289	3776	*	H3K36_nfki-1(cer1)_peaks_peak_4603	.	1.85635	9.94315	8.75079	Promoter	5	13116488	13120120	3633	1	B0365.1	26
B0365.1	chrV	13116464	13120360	3897	*	H3K36_WT_peaks_peak_4831	.	1.62307	5.86043	4.76268	Promoter	5	13116488	13120120	3633	1	B0365.1	0
B0365.2	chrV	13120837	13122960	2124	*	H3K27_ikb-1(nr2027)_peaks_peak_7510	.	1.33227	2.45534	1.4789	Promoter	5	13120661	13123406	2746	2	B0365.2	446
B0365.2	chrV	13122407	13123916	1510	*	H3K27_nfki-1(cer1)_peaks_peak_7861	.	1.31193	2.32645	1.2251	Promoter	5	13120661	13123406	2746	2	B0365.2	0
B0365.3	chrV	13126483	13129698	3216	*	H3K36_nfki-1(cer1)_peaks_peak_4604	.	2.19864	18.1916	16.4444	Promoter	5	13126631	13129980	3350	2	B0365.3.3	282
B0365.3	chrV	13126498	13129857	3360	*	H3K36_ikb-1(nr2027)_peaks_peak_4555	.	2.23897	19.1133	17.1306	Promoter	5	13126631	13129980	3350	2	B0365.3.3	123
B0365.3	chrV	13126621	13129794	3174	*	H3K36_WT_peaks_peak_4832	.	2.09077	14.5405	12.8223	Promoter	5	13126631	13129980	3350	2	B0365.3.3	186
B0365.5	chrV	13133610	13134737	1128	*	H3K27_ikb-1(nr2027)_peaks_peak_7511	.	1.2738	1.90085	1.12373	Promoter	5	13131916	13133520	1605	2	B0365.5b	-90
B0365.6	chrV	13136025	13137936	1912	*	H3K27_WT_peaks_peak_7405	.	1.39514	3.02344	1.37893	Promoter	5	13134926	13138071	3146	2	B0365.6.1	135
B0365.6	chrV	13136068	13151741	15674	*	H3K27_nfki-1(cer1)_peaks_peak_7862	.	1.38261	3.13759	1.62655	Promoter	5	13134926	13138071	3146	2	B0365.6.1	0
B0365.6	chrV	13136205	13137785	1581	*	H3K27_ikb-1(nr2027)_peaks_peak_7512	.	1.32835	2.30179	1.38483	Promoter	5	13134926	13138071	3146	2	B0365.6.1	286
B0365.7	chrV	13138612	13151924	13313	*	H3K27_ikb-1(nr2027)_peaks_peak_7513	.	1.39772	3.03408	1.83532	Promoter	5	13138966	13150276	11311	1	B0365.7	0
B0365.7	chrV	13141670	13143119	1450	*	H3K27_WT_peaks_peak_7407	.	1.38294	3.03263	1.38731	Promoter	5	13138966	13150276	11311	1	B0365.7	2704
B0365.7	chrV	13138813	13139977	1165	*	H3K27_WT_peaks_peak_7406	.	1.39775	3.10608	1.42122	Promoter	5	13138966	13150276	11311	1	B0365.7	0
B0365.8	chrV	13107862	13115320	7459	*	H3K27_ikb-1(nr2027)_peaks_peak_7509	.	1.39738	3.10117	1.87029	Promoter	5	13114156	13114292	137	1	B0365.8	0
B0365.8	chrV	13111112	13114927	3816	*	H3K27_WT_peaks_peak_7404	.	1.40534	3.1151	1.42667	Promoter	5	13114156	13114292	137	1	B0365.8	0
B0365.8	chrV	13114419	13115238	820	*	H3K27_nfki-1(cer1)_peaks_peak_7860	.	1.30347	2.14018	1.11328	Promoter	5	13114156	13114292	137	1	B0365.8	263
B0379.1	chrI	10074761	10075822	1062	*	H3K27_ikb-1(nr2027)_peaks_peak_758	.	1.35079	2.5289	1.52861	Promoter	1	10074958	10077739	2782	1	B0379.1a	0
B0379.1	chrI	10074578	10075803	1226	*	H3K27_nfki-1(cer1)_peaks_peak_664	.	1.32386	2.37133	1.24688	Promoter	1	10074958	10077739	2782	1	B0379.1a	0
B0379.1	chrI	10074579	10075597	1019	*	H3K27_WT_peaks_peak_490	.	1.40151	3.01901	1.35998	Promoter	1	10074958	10077739	2782	1	B0379.1a	0
B0379.2	chrI	10071881	10073199	1319	*	H3K27_nfki-1(cer1)_peaks_peak_663	.	1.38059	2.99518	1.54673	Promoter	1	10070912	10071819	908	2	B0379.2	-62
B0379.2	chrI	10070121	10070639	519	*	H3K27_WT_peaks_peak_488	.	1.36944	2.68776	1.21084	Promoter	1	10070912	10071819	908	2	B0379.2	1180
B0379.2	chrI	10071849	10073278	1430	*	H3K27_ikb-1(nr2027)_peaks_peak_757	.	1.44725	3.55557	2.13488	Promoter	1	10070912	10071819	908	2	B0379.2	-30
B0379.3	chrI	10077149	10078310	1162	*	H3K27_ikb-1(nr2027)_peaks_peak_759	.	1.41673	3.25619	1.96893	Promoter	1	10080141	10086280	6140	1	B0379.3b.1	-1831
B0379.3	chrI	10077323	10078397	1075	*	H3K27_WT_peaks_peak_491	.	1.3984	3.01134	1.379	Promoter	1	10080141	10086280	6140	1	B0379.3b.1	-1744
B0379.3	chrI	10079842	10090077	10236	*	H3K36_nfki-1(cer1)_peaks_peak_876	.	1.84343	11.484	10.1592	Promoter	1	10080141	10086280	6140	1	B0379.3b.1	0
B0379.3	chrI	10079949	10090027	10079	*	H3K36_ikb-1(nr2027)_peaks_peak_869	.	1.8863	11.8382	10.4495	Promoter	1	10080141	10086280	6140	1	B0379.3b.1	0
B0379.3	chrI	10079965	10089809	9845	*	H3K36_WT_peaks_peak_912	.	1.89784	11.8733	10.3007	Promoter	1	10080141	10086280	6140	1	B0379.3b.1	0
B0379.4	chrI	10092987	10094405	1419	*	H3K36_ikb-1(nr2027)_peaks_peak_871	.	1.34911	2.81579	1.9409	Promoter	1	10086381	10094469	8089	2	B0379.4b	64
B0379.4	chrI	10093106	10094908	1803	*	H3K36_nfki-1(cer1)_peaks_peak_878	.	1.39958	3.32202	2.4174	Promoter	1	10086381	10094469	8089	2	B0379.4b	0
B0379.4	chrI	10091152	10091923	772	*	H3K36_nfki-1(cer1)_peaks_peak_877	.	1.66174	6.99546	5.9352	Promoter	1	10086523	10088741	2219	2	B0379.4c	-2411
B0379.4	chrI	10091169	10091599	431	*	H3K36_ikb-1(nr2027)_peaks_peak_870	.	1.49096	4.33709	3.39149	Promoter	1	10086523	10088741	2219	2	B0379.4c	-2428
B0379.4	chrI	10091309	10091915	607	*	H3K36_WT_peaks_peak_913	.	1.276	2.04134	1.15917	Promoter	1	10086381	10094469	8089	2	B0379.4b	2554
B0379.4	chrI	10093455	10094381	927	*	H3K36_WT_peaks_peak_914	.	1.4185	3.44234	2.47762	Promoter	1	10086381	10094469	8089	2	B0379.4b	88
B0379.7	chrI	10072778	10073179	402	*	H3K27_WT_peaks_peak_489	.	1.38561	2.84451	1.28544	Promoter	1	10072571	10074052	1482	2	B0379.7.2	873
B0379.8	chrI	10066374	10070660	4287	*	H3K27_ikb-1(nr2027)_peaks_peak_756	.	1.35046	2.6008	1.5669	Promoter	1	10066782	10066858	77	1	B0379.8	0
B0379.8	chrI	10065400	10070801	5402	*	H3K27_nfki-1(cer1)_peaks_peak_662	.	1.32235	2.43485	1.28253	Promoter	1	10066782	10066858	77	1	B0379.8	0
B0391.1	chrV	15617447	15622113	4667	*	H3K27_WT_peaks_peak_7801	.	1.44764	3.52878	1.59989	Promoter	5	15618161	15619376	1216	2	B0391.1	0
B0391.1	chrV	15617404	15622307	4904	*	H3K27_ikb-1(nr2027)_peaks_peak_7762	.	1.48643	3.98441	2.38186	Promoter	5	15618161	15619376	1216	2	B0391.1	0
B0391.1	chrV	15617506	15622344	4839	*	H3K27_nfki-1(cer1)_peaks_peak_8163	.	1.43871	3.63827	1.84951	Promoter	5	15618161	15619376	1216	2	B0391.1	0
B0391.10	chrV	15591706	15592099	394	*	H3K36_nfki-1(cer1)_peaks_peak_4705	.	1.29581	2.04746	1.20471	Promoter	5	15591575	15592862	1288	1	B0391.10.2	131
B0391.10	chrV	15591647	15592811	1165	*	H3K36_ikb-1(nr2027)_peaks_peak_4652	.	1.35594	2.52178	1.65903	Promoter	5	15591575	15592862	1288	1	B0391.10.2	72
B0391.12	chrV	15610856	15615887	5032	*	H3K27_WT_peaks_peak_7800	.	1.47815	4.01237	1.85373	Promoter	5	15613167	15614949	1783	1	B0391.12	0
B0391.12	chrV	15610564	15615906	5343	*	H3K27_nfki-1(cer1)_peaks_peak_8162	.	1.42287	3.46207	1.7687	Promoter	5	15613167	15614949	1783	1	B0391.12	0
B0391.12	chrV	15610278	15615978	5701	*	H3K27_ikb-1(nr2027)_peaks_peak_7761	.	1.4815	3.95558	2.35407	Promoter	5	15613167	15614949	1783	1	B0391.12	0
B0391.6	chrV	15605501	15607226	1726	*	H3K27_nfki-1(cer1)_peaks_peak_8161	.	1.37838	2.9355	1.53276	Promoter	5	15602896	15605136	2241	2	B0391.6	-365
B0391.6	chrV	15606631	15607231	601	*	H3K27_WT_peaks_peak_7799	.	1.4543	3.57811	1.62678	Promoter	5	15602896	15605136	2241	2	B0391.6	-1495
B0391.6	chrV	15605159	15607163	2005	*	H3K27_ikb-1(nr2027)_peaks_peak_7760	.	1.365	2.5873	1.55727	Promoter	5	15602896	15605136	2241	2	B0391.6	-23
B0391.8	chrV	15593967	15596304	2338	*	H3K27_ikb-1(nr2027)_peaks_peak_7758	.	1.36465	2.58946	1.55497	Promoter	5	15595036	15596447	1412	2	B0391.8	143
B0391.8	chrV	15598756	15599206	451	*	H3K27_ikb-1(nr2027)_peaks_peak_7759	.	1.33215	2.30001	1.37813	Promoter	5	15595036	15596447	1412	2	B0391.8	-2309
B0391.8	chrV	15596040	15596300	261	*	H3K27_nfki-1(cer1)_peaks_peak_8159	.	1.37923	2.91229	1.51285	Promoter	5	15595036	15596447	1412	2	B0391.8	147
B0391.8	chrV	15598778	15599068	291	*	H3K27_nfki-1(cer1)_peaks_peak_8160	.	1.3167	2.2754	1.1888	Promoter	5	15595036	15596447	1412	2	B0391.8	-2331
B0391.8	chrV	15596091	15596339	249	*	H3K27_WT_peaks_peak_7798	.	1.38653	2.85033	1.28239	Promoter	5	15595036	15596447	1412	2	B0391.8	108
B0391.9	chrV	15593928	15596286	2359	*	H3K36_ikb-1(nr2027)_peaks_peak_4653	.	1.38373	2.78774	1.91194	Promoter	5	15593443	15593780	338	2	B0391.9	-148
B0391.9	chrV	15594097	15594887	791	*	H3K36_nfki-1(cer1)_peaks_peak_4706	.	1.30987	2.17374	1.32392	Promoter	5	15593443	15593780	338	2	B0391.9	-317
B0393.1	chrIII	4752786	4760069	7284	*	H3K36_ikb-1(nr2027)_peaks_peak_2435	.	2.00207	15.1226	13.4987	Promoter	3	4752864	4754048	1185	2	B0393.1.1	0
B0393.1	chrIII	4752810	4760090	7281	*	H3K36_nfki-1(cer1)_peaks_peak_2442	.	2.02433	15.9283	14.2534	Promoter	3	4752864	4754048	1185	2	B0393.1.1	0
B0393.1	chrIII	4752793	4759891	7099	*	H3K36_WT_peaks_peak_2604	.	2.02263	14.4415	12.6771	Promoter	3	4752864	4754048	1185	2	B0393.1.1	0
B0393.11	chrIII	4760785	4761179	395	*	H3K27_WT_peaks_peak_2857	.	1.35747	2.5437	1.13447	Promoter	3	4763375	4763521	147	1	B0393.11	-2196
B0393.11	chrIII	4760769	4766483	5715	*	H3K27_ikb-1(nr2027)_peaks_peak_3358	.	1.3576	2.652	1.60506	Promoter	3	4763375	4763521	147	1	B0393.11	0
B0393.11	chrIII	4763302	4766548	3247	*	H3K27_nfki-1(cer1)_peaks_peak_3264	.	1.36791	2.8384	1.47007	Promoter	3	4763375	4763521	147	1	B0393.11	0
B0393.11	chrIII	4761241	4762472	1232	*	H3K27_nfki-1(cer1)_peaks_peak_3263	.	1.39369	3.13309	1.63404	Promoter	3	4763375	4763521	147	1	B0393.11	-903
B0393.13	chrIII	4767551	4769287	1737	*	H3K27_nfki-1(cer1)_peaks_peak_3265	.	1.34408	2.70083	1.41568	Promoter	3	4766976	4767113	138	2	B0393.13	-438
B0393.14	chrIII	4767349	4777973	10625	*	H3K27_ikb-1(nr2027)_peaks_peak_3359	.	1.35591	2.66656	1.61459	Promoter	3	4774894	4775083	190	1	B0393.14	0
B0393.14	chrIII	4772850	4773571	722	*	H3K27_WT_peaks_peak_2860	.	1.4056	3.27347	1.48981	Promoter	3	4774894	4775083	190	1	B0393.14	-1323
B0393.14	chrIII	4771326	4773529	2204	*	H3K27_nfki-1(cer1)_peaks_peak_3267	.	1.31309	2.35684	1.24096	Promoter	3	4774894	4775083	190	1	B0393.14	-1365
B0393.14	chrIII	4774738	4774990	253	*	H3K27_nfki-1(cer1)_peaks_peak_3268	.	1.30356	2.35716	1.24202	Promoter	3	4774894	4775083	190	1	B0393.14	0
B0393.14	chrIII	4775879	4777003	1125	*	H3K27_nfki-1(cer1)_peaks_peak_3269	.	1.32573	2.54488	1.34183	Promoter	3	4774894	4775083	190	1	B0393.14	985
B0393.16	chrIII	4770114	4770450	337	*	H3K27_nfki-1(cer1)_peaks_peak_3266	.	1.28953	2.13617	1.12026	Promoter	3	4769838	4769983	146	1	B0393.16	276
B0393.16	chrIII	4769005	4769479	475	*	H3K27_WT_peaks_peak_2859	.	1.39375	3.04532	1.39095	Promoter	3	4769838	4769983	146	1	B0393.16	-359
B0393.4	chrIII	4763533	4765476	1944	*	H3K27_WT_peaks_peak_2858	.	1.34003	2.474	1.10935	Promoter	3	4759707	4763574	3868	2	B0393.4	0
B0393.6	chrIII	4780361	4781904	1544	*	H3K36_WT_peaks_peak_2605	.	1.57095	5.17602	4.11478	Promoter	3	4780124	4781946	1823	2	B0393.6	42
B0393.6	chrIII	4780434	4781879	1446	*	H3K36_ikb-1(nr2027)_peaks_peak_2436	.	1.69485	7.52931	6.44149	Promoter	3	4780124	4781946	1823	2	B0393.6	67
B0393.7	chrIII	4776245	4777955	1711	*	H3K27_WT_peaks_peak_2861	.	1.40569	3.25862	1.4854	Promoter	3	4776229	4778030	1802	2	B0393.7	75
B0393.9	chrIII	4780191	4781851	1661	*	H3K36_nfki-1(cer1)_peaks_peak_2443	.	1.7296	8.00731	6.90311	Promoter	3	4778355	4780123	1769	2	B0393.9b	-68
B0395.2	chrX	16031267	16031523	257	*	H3K27_nfki-1(cer1)_peaks_peak_11237	.	1.29843	2.20015	1.15598	Promoter	6	16030734	16034744	4011	1	B0395.2	533
B0395.2	chrX	16033423	16034886	1464	*	H3K27_nfki-1(cer1)_peaks_peak_11238	.	1.3734	2.85372	1.48735	Promoter	6	16030734	16034744	4011	1	B0395.2	2689
B0395.2	chrX	16030559	16033375	2817	*	H3K27_ikb-1(nr2027)_peaks_peak_10565	.	1.34579	2.39817	1.43934	Promoter	6	16030734	16034744	4011	1	B0395.2	0
B0395.2	chrX	16033009	16033567	559	*	H3K27_WT_peaks_peak_11072	.	1.36904	2.68788	1.21078	Promoter	6	16030734	16034744	4011	1	B0395.2	2275
B0395.3	chrX	16037276	16038090	815	*	H3K36_ikb-1(nr2027)_peaks_peak_5377	.	1.3318	2.25409	1.40508	Promoter	6	16035152	16039159	4008	2	B0395.3.2	1069
B0395.3	chrX	16035191	16035909	719	*	H3K36_ikb-1(nr2027)_peaks_peak_5376	.	1.44974	3.46711	2.55759	Exon	6	16035152	16039159	4008	2	B0395.3.2	3250
B0395.3	chrX	16035095	16036030	936	*	H3K36_WT_peaks_peak_5640	.	1.32842	2.22935	1.3334	3' UTR	6	16035152	16039159	4008	2	B0395.3.2	3129
B0395.3	chrX	16035215	16036112	898	*	H3K36_nfki-1(cer1)_peaks_peak_5434	.	1.32931	2.35883	1.49907	Exon	6	16035152	16039159	4008	2	B0395.3.2	3047
B0395.3	chrX	16037425	16038499	1075	*	H3K36_nfki-1(cer1)_peaks_peak_5435	.	1.32285	2.38077	1.5206	Promoter	6	16035152	16039159	4008	2	B0395.3.2	660
B0395.3	chrX	16037243	16037539	297	*	H3K36_WT_peaks_peak_5641	.	1.32578	2.19066	1.29676	Promoter	6	16035152	16039159	4008	2	B0395.3.2	1620
B0395.5	chrX	16025893	16028291	2399	*	H3K27_nfki-1(cer1)_peaks_peak_11236	.	1.34681	2.59272	1.35791	Promoter	6	16026476	16026496	21	1	B0395.5	0
B0395.5	chrX	16025889	16028495	2607	*	H3K27_ikb-1(nr2027)_peaks_peak_10564	.	1.38056	2.76656	1.66397	Promoter	6	16026476	16026496	21	1	B0395.5	0
B0395.7	chrX	16018658	16021212	2555	*	H3K27_ikb-1(nr2027)_peaks_peak_10563	.	1.35242	2.49742	1.50549	Promoter	6	16019484	16019633	150	2	B0395.7	0
B0395.7	chrX	16020535	16020822	288	*	H3K27_nfki-1(cer1)_peaks_peak_11235	.	1.38401	3.00534	1.57511	Promoter	6	16019484	16019633	150	2	B0395.7	-902
B0395.7	chrX	16020561	16021252	692	*	H3K27_WT_peaks_peak_11071	.	1.38147	2.83949	1.29877	Promoter	6	16019484	16019633	150	2	B0395.7	-928
B0395.t1	chrX	16043204	16043810	607	*	H3K27_nfki-1(cer1)_peaks_peak_11239	.	1.30123	2.42277	1.27899	Promoter	6	16042536	16042617	82	2	B0395.t1	-587
B0395.t1	chrX	16042832	16045171	2340	*	H3K27_ikb-1(nr2027)_peaks_peak_10566	.	1.34396	2.45821	1.47951	Promoter	6	16042536	16042617	82	2	B0395.t1	-215
B0399.1	chrV	19562013	19562548	536	*	H3K27_WT_peaks_peak_8313	.	1.36676	2.63226	1.17994	Promoter	5	19565356	19606090	40735	1	B0399.1b.1	-2808
B0399.1	chrV	19582519	19582747	229	*	H3K27_ikb-1(nr2027)_peaks_peak_8273	.	1.31523	2.1224	1.26153	Promoter	5	19582493	19605858	23366	1	B0399.1f	26
B0399.1	chrV	19589688	19592153	2466	*	H3K27_ikb-1(nr2027)_peaks_peak_8275	.	1.33352	2.27236	1.3552	Promoter	5	19590874	19605858	14985	1	B0399.1d	0
B0399.1	chrV	19603572	19604312	741	*	H3K27_ikb-1(nr2027)_peaks_peak_8276	.	1.29056	1.90733	1.11948	Promoter	5	19600900	19605858	4959	1	B0399.1c	2672
B0399.1	chrV	19590020	19591058	1039	*	H3K27_nfki-1(cer1)_peaks_peak_8676	.	1.32851	2.38515	1.25025	Promoter	5	19590874	19605858	14985	1	B0399.1d	0
B0399.2	chrV	19554130	19554354	225	*	H3K27_ikb-1(nr2027)_peaks_peak_8272	.	1.33679	2.29981	1.37295	Promoter	5	19550986	19555842	4857	2	B0399.2	1488
B0399.t2	chrV	19579205	19579448	244	*	H3K27_nfki-1(cer1)_peaks_peak_8675	.	1.32089	2.30131	1.20065	Promoter	5	19579676	19579748	73	1	B0399.t2	-228
B0399.t5	chrV	19583653	19584007	355	*	H3K27_ikb-1(nr2027)_peaks_peak_8274	.	1.29968	1.99313	1.17743	Promoter	5	19584795	19584867	73	1	B0399.t5	-788
B0403.10	chrX	7029033	7038733	9701	*	H3K27_ikb-1(nr2027)_peaks_peak_9384	.	1.39597	2.94261	1.77304	Promoter	6	7033944	7034137	194	2	B0403.10	0
B0403.10	chrX	7028852	7038617	9766	*	H3K27_nfki-1(cer1)_peaks_peak_9888	.	1.35707	2.74236	1.43065	Promoter	6	7033944	7034137	194	2	B0403.10	0
B0403.13	chrX	7039790	7041090	1301	*	H3K27_ikb-1(nr2027)_peaks_peak_9385	.	1.40387	3.0622	1.8511	Promoter	6	7037365	7037567	203	2	B0403.13	-2223
B0403.13	chrX	7042076	7042546	471	*	H3K27_ikb-1(nr2027)_peaks_peak_9386	.	1.31733	2.21517	1.32745	Distal Intergenic	6	7037365	7037567	203	2	B0403.13	-4509
B0403.13	chrX	7040118	7042310	2193	*	H3K27_nfki-1(cer1)_peaks_peak_9889	.	1.41229	3.39072	1.72169	Promoter	6	7037365	7037567	203	2	B0403.13	-2551
B0403.13	chrX	7039774	7040295	522	*	H3K27_WT_peaks_peak_9536	.	1.39014	2.97642	1.36071	Promoter	6	7037365	7037567	203	2	B0403.13	-2207
B0403.14	chrX	7045270	7045636	367	*	H3K27_WT_peaks_peak_9537	.	1.39418	2.97457	1.36462	Promoter	6	7047651	7047710	60	1	B0403.14	-2015
B0403.14	chrX	7043537	7048208	4672	*	H3K27_ikb-1(nr2027)_peaks_peak_9387	.	1.34613	2.441	1.46946	Promoter	6	7047651	7047710	60	1	B0403.14	0
B0403.14	chrX	7043736	7045618	1883	*	H3K27_nfki-1(cer1)_peaks_peak_9890	.	1.32318	2.37256	1.2477	Promoter	6	7047651	7047710	60	1	B0403.14	-2033
B0403.14	chrX	7046567	7048135	1569	*	H3K27_nfki-1(cer1)_peaks_peak_9891	.	1.32244	2.31243	1.2065	Promoter	6	7047651	7047710	60	1	B0403.14	0
B0403.2	chrX	7049942	7052275	2334	*	H3K27_WT_peaks_peak_9538	.	1.41102	3.13793	1.4274	Promoter	6	7050584	7055330	4747	1	B0403.2	0
B0403.2	chrX	7049509	7055906	6398	*	H3K27_nfki-1(cer1)_peaks_peak_9892	.	1.35181	2.61852	1.36913	Promoter	6	7050584	7055330	4747	1	B0403.2	0
B0403.2	chrX	7049393	7065328	15936	*	H3K27_ikb-1(nr2027)_peaks_peak_9388	.	1.39721	2.97471	1.79076	Promoter	6	7050584	7055330	4747	1	B0403.2	0
B0403.3	chrX	7061756	7062231	476	*	H3K27_nfki-1(cer1)_peaks_peak_9895	.	1.4058	3.2805	1.70948	Promoter	6	7061805	7063286	1482	2	B0403.3	1055
B0403.3	chrX	7061943	7062317	375	*	H3K27_WT_peaks_peak_9542	.	1.42133	3.27955	1.50929	Promoter	6	7061805	7063286	1482	2	B0403.3	969
B0403.3	chrX	7063142	7064070	929	*	H3K27_nfki-1(cer1)_peaks_peak_9896	.	1.2981	2.10401	1.09546	Promoter	6	7061805	7063286	1482	2	B0403.3	0
B0403.3	chrX	7063168	7063967	800	*	H3K27_WT_peaks_peak_9543	.	1.36194	2.61098	1.1736	Promoter	6	7061805	7063286	1482	2	B0403.3	0
B0403.4	chrX	7071295	7072137	843	*	H3K27_WT_peaks_peak_9544	.	1.35116	2.52158	1.12965	Promoter	6	7066301	7068519	2219	2	B0403.4	-2776
B0403.5	chrX	7057322	7057884	563	*	H3K27_WT_peaks_peak_9540	.	1.36872	2.77418	1.26536	Promoter	6	7057764	7061638	3875	1	B0403.5	0
B0403.5	chrX	7056724	7057599	876	*	H3K27_nfki-1(cer1)_peaks_peak_9893	.	1.33965	2.65364	1.39904	Promoter	6	7057764	7061638	3875	1	B0403.5	-165
B0403.5	chrX	7059806	7060991	1186	*	H3K27_WT_peaks_peak_9541	.	1.40427	3.06092	1.3866	Promoter	6	7057764	7061638	3875	1	B0403.5	2042
B0403.5	chrX	7058782	7060290	1509	*	H3K27_nfki-1(cer1)_peaks_peak_9894	.	1.30537	2.1681	1.13279	Promoter	6	7057764	7061638	3875	1	B0403.5	1018
B0403.5	chrX	7053251	7055332	2082	*	H3K27_WT_peaks_peak_9539	.	1.36958	2.66617	1.20009	Promoter	6	7057764	7061638	3875	1	B0403.5	-2432
B0403.6	chrX	7071450	7076796	5347	*	H3K27_ikb-1(nr2027)_peaks_peak_9389	.	1.38392	2.81645	1.69561	Promoter	6	7071346	7075293	3948	2	B0403.6	0
B0403.6	chrX	7073073	7075465	2393	*	H3K27_WT_peaks_peak_9545	.	1.38776	2.8671	1.29449	Promoter	6	7071346	7075293	3948	2	B0403.6	0
B0403.6	chrX	7071170	7076841	5672	*	H3K27_nfki-1(cer1)_peaks_peak_9897	.	1.40692	3.31956	1.69155	Promoter	6	7071346	7075293	3948	2	B0403.6	0
B0403.9	chrX	7066361	7068205	1845	*	H3K36_WT_peaks_peak_5373	.	1.52599	4.49474	3.46957	Promoter	6	7067725	7067865	141	1	B0403.9	0
B0403.9	chrX	7066431	7068263	1833	*	H3K36_nfki-1(cer1)_peaks_peak_5157	.	1.53314	4.75191	3.7829	Promoter	6	7067725	7067865	141	1	B0403.9	0
B0403.9	chrX	7066417	7068297	1881	*	H3K36_ikb-1(nr2027)_peaks_peak_5108	.	1.57949	5.29242	4.30358	Promoter	6	7067725	7067865	141	1	B0403.9	0
B0410.1	chrX	2892710	2893586	877	*	H3K27_ikb-1(nr2027)_peaks_peak_8861	.	1.31859	2.21291	1.32498	Promoter	6	2894564	2895235	672	1	B0410.1	-978
B0410.1	chrX	2892905	2893393	489	*	H3K27_WT_peaks_peak_8871	.	1.51765	4.36323	1.98296	Promoter	6	2894564	2895235	672	1	B0410.1	-1171
B0410.1	chrX	2895039	2895562	524	*	H3K27_nfki-1(cer1)_peaks_peak_9279	.	1.2997	2.12133	1.10294	Promoter	6	2894564	2895235	672	1	B0410.1	475
B0410.3	chrX	2892504	2893450	947	*	H3K27_nfki-1(cer1)_peaks_peak_9278	.	1.33262	2.4266	1.26862	Promoter	6	2890566	2891483	918	2	B0410.3	-1021
B0410.4	chrX	2895404	2895915	512	*	H3K27_ikb-1(nr2027)_peaks_peak_8862	.	1.29032	1.92333	1.13484	Promoter	6	2896152	2896283	132	1	B0410.4	-237
B0410.4	chrX	2895481	2896208	728	*	H3K27_WT_peaks_peak_8872	.	1.33878	2.40398	1.07846	Promoter	6	2896152	2896283	132	1	B0410.4	0
B0412.1	chrIII	818471	819073	603	*	H3K27_WT_peaks_peak_2674	.	1.37249	2.69676	1.21082	Promoter	3	818302	821634	3333	1	B0412.1b	169
B0412.1	chrIII	815816	819321	3506	*	H3K27_ikb-1(nr2027)_peaks_peak_3036	.	1.42006	3.32799	1.99668	Promoter	3	816240	821723	5484	1	B0412.1a	0
B0412.1	chrIII	818513	819337	825	*	H3K27_nfki-1(cer1)_peaks_peak_3015	.	1.3731	2.85364	1.48746	Promoter	3	818302	821634	3333	1	B0412.1b	211
B0412.1	chrIII	816148	817708	1561	*	H3K27_nfki-1(cer1)_peaks_peak_3014	.	1.35788	2.72767	1.43	Promoter	3	816240	821723	5484	1	B0412.1a	0
B0412.1	chrIII	816492	817600	1109	*	H3K27_WT_peaks_peak_2673	.	1.37369	2.76144	1.245	Promoter	3	816240	821723	5484	1	B0412.1a	252
B0412.2	chrIII	808384	814769	6386	*	H3K27_ikb-1(nr2027)_peaks_peak_3035	.	1.45349	3.72517	2.2212	Promoter	3	811822	813758	1937	1	B0412.2	0
B0412.2	chrIII	811245	814322	3078	*	H3K27_nfki-1(cer1)_peaks_peak_3013	.	1.38557	3.02326	1.56703	Promoter	3	811822	813758	1937	1	B0412.2	0
B0412.2	chrIII	812091	815065	2975	*	H3K27_WT_peaks_peak_2672	.	1.44666	3.5227	1.59905	Promoter	3	811822	813758	1937	1	B0412.2	269
B0412.2	chrIII	807904	808598	695	*	H3K36_ikb-1(nr2027)_peaks_peak_2127	.	1.33396	2.3536	1.5004	Exon	3	811822	813758	1937	1	B0412.2	-3224
B0412.3	chrIII	794120	804105	9986	*	H3K36_ikb-1(nr2027)_peaks_peak_2126	.	1.74807	9.16568	7.96708	Promoter	3	795131	809355	14225	1	B0412.3.2	0
B0412.3	chrIII	794150	803712	9563	*	H3K36_nfki-1(cer1)_peaks_peak_2144	.	1.72445	8.99604	7.82287	Promoter	3	795131	809355	14225	1	B0412.3.2	0
B0412.3	chrIII	794064	805209	11146	*	H3K36_WT_peaks_peak_2279	.	1.70963	8.11392	6.84989	Promoter	3	795131	809355	14225	1	B0412.3.2	0
B0412.8	chrIII	820283	822476	2194	*	H3K27_WT_peaks_peak_2675	.	1.38342	2.83069	1.28326	Promoter	3	821043	821063	21	2	B0412.8	0
B0412.8	chrIII	820174	826333	6160	*	H3K27_ikb-1(nr2027)_peaks_peak_3037	.	1.41983	3.32644	2.00417	Promoter	3	821043	821063	21	2	B0412.8	0
B0412.8	chrIII	820601	824283	3683	*	H3K27_nfki-1(cer1)_peaks_peak_3016	.	1.37641	2.93813	1.52594	Promoter	3	821043	821063	21	2	B0412.8	0
B0414.1	chrI	5788854	5809789	20936	*	H3K36_ikb-1(nr2027)_peaks_peak_577	.	1.81977	10.9351	9.62581	Promoter	1	5801875	5803269	1395	1	B0414.1	0
B0414.1	chrI	5789009	5809878	20870	*	H3K36_nfki-1(cer1)_peaks_peak_585	.	1.82428	11.1998	9.90188	Promoter	1	5801875	5803269	1395	1	B0414.1	0
B0414.1	chrI	5792649	5807197	14549	*	H3K36_WT_peaks_peak_601	.	1.77851	9.91017	8.55376	Promoter	1	5801875	5803269	1395	1	B0414.1	0
B0414.10	chrI	5780496	5782528	2033	*	H3K27_ikb-1(nr2027)_peaks_peak_421	.	1.3911	2.89648	1.74315	Promoter	1	5782091	5782155	65	2	B0414.10	0
B0414.10	chrI	5781212	5782470	1259	*	H3K27_nfki-1(cer1)_peaks_peak_294	.	1.36939	2.82097	1.47314	Promoter	1	5782091	5782155	65	2	B0414.10	0
B0414.10	chrI	5781436	5781943	508	*	H3K27_WT_peaks_peak_183	.	1.39818	3.02054	1.39109	Promoter	1	5782091	5782155	65	2	B0414.10	212
B0414.12	chrI	5776387	5779233	2847	*	H3K27_ikb-1(nr2027)_peaks_peak_420	.	1.34505	2.45227	1.47977	Promoter	1	5778434	5778496	63	2	B0414.12	0
B0414.12	chrI	5777641	5779213	1573	*	H3K27_nfki-1(cer1)_peaks_peak_293	.	1.3114	2.34602	1.23576	Promoter	1	5778434	5778496	63	2	B0414.12	0
B0414.12	chrI	5777312	5778048	737	*	H3K27_WT_peaks_peak_182	.	1.39711	2.98168	1.3517	Promoter	1	5778434	5778496	63	2	B0414.12	448
B0414.3	chrI	5773393	5773899	507	*	H3K27_nfki-1(cer1)_peaks_peak_292	.	1.35101	2.66422	1.40453	Promoter	1	5774588	5775613	1026	1	B0414.3	-689
B0414.3	chrI	5772779	5773442	664	*	H3K27_ikb-1(nr2027)_peaks_peak_419	.	1.29138	2.03581	1.2133	Promoter	1	5774588	5775613	1026	1	B0414.3	-1146
B0414.3	chrI	5774670	5775655	986	*	H3K36_ikb-1(nr2027)_peaks_peak_576	.	1.68286	7.18669	6.11274	Promoter	1	5774588	5775613	1026	1	B0414.3	82
B0414.3	chrI	5774774	5775745	972	*	H3K36_nfki-1(cer1)_peaks_peak_584	.	1.58129	5.64416	4.63886	Promoter	1	5774588	5775613	1026	1	B0414.3	186
B0414.3	chrI	5774711	5775587	877	*	H3K36_WT_peaks_peak_599	.	1.59315	5.80435	4.70475	Promoter	1	5774588	5775613	1026	1	B0414.3	123
B0414.5	chrI	5788482	5791735	3254	*	H3K36_WT_peaks_peak_600	.	1.68237	7.18269	6.01338	Promoter	1	5788634	5791755	3122	2	B0414.5	20
B0414.9	chrI	5784685	5785250	566	*	H3K27_ikb-1(nr2027)_peaks_peak_422	.	1.26529	1.79043	1.04564	Promoter	1	5784645	5784665	21	2	B0414.9	-20
B0416.1	chrX	9300587	9325409	24823	*	H3K27_ikb-1(nr2027)_peaks_peak_9677	.	1.39648	2.94818	1.77294	Promoter	6	9303665	9310424	6760	1	B0416.1	0
B0416.1	chrX	9303977	9304436	460	*	H3K27_nfki-1(cer1)_peaks_peak_10218	.	1.35915	2.74361	1.43756	Promoter	6	9303665	9310424	6760	1	B0416.1	312
B0416.1	chrX	9304077	9309647	5571	*	H3K27_WT_peaks_peak_9950	.	1.39914	2.98715	1.35175	Promoter	6	9303665	9310424	6760	1	B0416.1	412
B0416.2	chrX	9298219	9299683	1465	*	H3K27_WT_peaks_peak_9948	.	1.3853	2.83103	1.27788	Promoter	6	9299112	9300072	961	1	B0416.2	0
B0416.2	chrX	9297570	9299767	2198	*	H3K27_ikb-1(nr2027)_peaks_peak_9676	.	1.38815	2.86668	1.74034	Promoter	6	9299112	9300072	961	1	B0416.2	0
B0416.2	chrX	9297591	9300583	2993	*	H3K27_nfki-1(cer1)_peaks_peak_10216	.	1.37603	2.9445	1.5386	Promoter	6	9299112	9300072	961	1	B0416.2	0
B0416.2	chrX	9300706	9301343	638	*	H3K27_WT_peaks_peak_9949	.	1.39973	2.98702	1.3542	Promoter	6	9299112	9300072	961	1	B0416.2	1594
B0416.3	chrX	9283990	9293458	9469	*	H3K27_ikb-1(nr2027)_peaks_peak_9675	.	1.39714	2.99001	1.79957	Promoter	6	9291592	9293587	1996	1	B0416.3	0
B0416.3	chrX	9287080	9289366	2287	*	H3K27_WT_peaks_peak_9946	.	1.4004	3.09516	1.41367	Promoter	6	9291592	9293587	1996	1	B0416.3	-2226
B0416.3	chrX	9285676	9292919	7244	*	H3K27_nfki-1(cer1)_peaks_peak_10215	.	1.36491	2.83751	1.48807	Promoter	6	9291592	9293587	1996	1	B0416.3	0
B0416.3	chrX	9290305	9293372	3068	*	H3K27_WT_peaks_peak_9947	.	1.38817	2.97027	1.35697	Promoter	6	9291592	9293587	1996	1	B0416.3	0
B0416.4	chrX	9277089	9280730	3642	*	H3K27_WT_peaks_peak_9943	.	1.40916	3.16775	1.43705	Promoter	6	9278903	9279887	985	1	B0416.4	0
B0416.4	chrX	9277045	9283093	6049	*	H3K27_ikb-1(nr2027)_peaks_peak_9674	.	1.39969	2.99394	1.80903	Promoter	6	9278903	9279887	985	1	B0416.4	0
B0416.4	chrX	9275052	9275616	565	*	H3K27_WT_peaks_peak_9942	.	1.36692	2.64172	1.18345	Distal Intergenic	6	9278903	9279887	985	1	B0416.4	-3287
B0416.4	chrX	9284238	9284729	492	*	H3K27_nfki-1(cer1)_peaks_peak_10214	.	1.3174	2.37034	1.24482	Distal Intergenic	6	9278903	9279887	985	1	B0416.4	5335
B0416.4	chrX	9275082	9275564	483	*	H3K27_nfki-1(cer1)_peaks_peak_10212	.	1.38012	2.98364	1.55591	Distal Intergenic	6	9278903	9279887	985	1	B0416.4	-3339
B0416.4	chrX	9283988	9284401	414	*	H3K27_WT_peaks_peak_9945	.	1.40838	3.10464	1.41896	Distal Intergenic	6	9278903	9279887	985	1	B0416.4	5085
B0416.4	chrX	9277090	9283359	6270	*	H3K27_nfki-1(cer1)_peaks_peak_10213	.	1.35371	2.70357	1.41482	Promoter	6	9278903	9279887	985	1	B0416.4	0
B0416.4	chrX	9282011	9282745	735	*	H3K27_WT_peaks_peak_9944	.	1.32097	2.36483	1.05012	Distal Intergenic	6	9278903	9279887	985	1	B0416.4	3108
B0416.5	chrX	9273068	9275792	2725	*	H3K27_ikb-1(nr2027)_peaks_peak_9673	.	1.36272	2.55335	1.53513	Promoter	6	9268573	9270794	2222	2	B0416.5a	-2274
B0416.5	chrX	9273014	9274145	1132	*	H3K27_nfki-1(cer1)_peaks_peak_10211	.	1.37217	2.99483	1.54732	Promoter	6	9268573	9270794	2222	2	B0416.5a	-2220
B0416.5	chrX	9269029	9270675	1647	*	H3K36_nfki-1(cer1)_peaks_peak_5217	.	1.39237	3.11112	2.21488	Promoter	6	9269013	9270777	1765	2	B0416.5b	102
B0416.5	chrX	9269545	9270679	1135	*	H3K36_ikb-1(nr2027)_peaks_peak_5169	.	1.45853	3.71601	2.79708	Promoter	6	9269013	9270777	1765	2	B0416.5b	98
B0416.5	chrX	9269222	9270646	1425	*	H3K36_WT_peaks_peak_5436	.	1.39846	3.00486	2.06264	Promoter	6	9269013	9270777	1765	2	B0416.5b	131
B0416.6	chrX	9294203	9296392	2190	*	H3K36_WT_peaks_peak_5437	.	1.49572	4.34142	3.32582	Promoter	6	9293607	9296563	2957	2	B0416.6	171
B0416.6	chrX	9293780	9296329	2550	*	H3K36_ikb-1(nr2027)_peaks_peak_5170	.	1.42916	3.70686	2.7917	Promoter	6	9293607	9296563	2957	2	B0416.6	234
B0416.6	chrX	9293937	9296331	2395	*	H3K36_nfki-1(cer1)_peaks_peak_5218	.	1.44776	3.82978	2.90173	Promoter	6	9293607	9296563	2957	2	B0416.6	232
B0416.9	chrX	9301437	9301941	505	*	H3K27_nfki-1(cer1)_peaks_peak_10217	.	1.33348	2.45071	1.28501	Promoter	6	9303157	9303344	188	1	B0416.9	-1216
B0432.1	chrII	295428	300896	5469	*	H3K27_nfki-1(cer1)_peaks_peak_1177	.	1.35317	2.65774	1.38131	Promoter	2	297399	299527	2129	1	B0432.1	0
B0432.1	chrII	295471	306206	10736	*	H3K27_ikb-1(nr2027)_peaks_peak_1298	.	1.39645	2.95978	1.78128	Promoter	2	297399	299527	2129	1	B0432.1	0
B0432.1	chrII	295768	297573	1806	*	H3K27_WT_peaks_peak_976	.	1.40619	3.05312	1.37556	Promoter	2	297399	299527	2129	1	B0432.1	0
B0432.10	chrII	276900	292215	15316	*	H3K36_WT_peaks_peak_1320	.	1.70405	7.91252	6.65928	Promoter	2	283887	286224	2338	2	B0432.10.2	0
B0432.11	chrII	292487	294632	2146	*	H3K27_ikb-1(nr2027)_peaks_peak_1297	.	1.37731	2.73066	1.64466	Promoter	2	293864	294642	779	2	B0432.11	10
B0432.11	chrII	293100	294362	1263	*	H3K27_nfki-1(cer1)_peaks_peak_1176	.	1.36672	2.81118	1.46817	Promoter	2	293864	294642	779	2	B0432.11	280
B0432.11	chrII	293106	294593	1488	*	H3K27_WT_peaks_peak_975	.	1.40551	3.04762	1.37828	Promoter	2	293864	294642	779	2	B0432.11	49
B0432.11	chrII	293960	294171	212	*	H3K36_nfki-1(cer1)_peaks_peak_1248	.	1.31429	2.20949	1.35744	Promoter	2	293864	294642	779	2	B0432.11	471
B0432.13	chrII	276806	285505	8700	*	H3K36_nfki-1(cer1)_peaks_peak_1246	.	1.71559	8.31534	7.17687	Promoter	2	276212	282576	6365	2	B0432.13.2	0
B0432.13	chrII	276898	285599	8702	*	H3K36_ikb-1(nr2027)_peaks_peak_1256	.	1.76967	8.91614	7.7403	Promoter	2	276212	282576	6365	2	B0432.13.2	0
B0432.14	chrII	261736	262652	917	*	H3K27_ikb-1(nr2027)_peaks_peak_1296	.	1.29594	1.95974	1.15564	Promoter	2	264353	265841	1489	1	B0432.14	-1701
B0432.17	chrII	286478	292331	5854	*	H3K36_ikb-1(nr2027)_peaks_peak_1257	.	1.8683	11.2769	9.90701	Promoter	2	289604	289658	55	2	B0432.17	0
B0432.17	chrII	286604	291906	5303	*	H3K36_nfki-1(cer1)_peaks_peak_1247	.	1.81171	10.4004	9.15021	Promoter	2	289604	289658	55	2	B0432.17	0
B0432.5	chrII	257266	260846	3581	*	H3K27_ikb-1(nr2027)_peaks_peak_1295	.	1.40609	3.03478	1.8248	Promoter	2	257819	260044	2226	1	B0432.5a	0
B0432.5	chrII	257228	260872	3645	*	H3K27_nfki-1(cer1)_peaks_peak_1175	.	1.35373	2.66706	1.39516	Promoter	2	257819	260044	2226	1	B0432.5a	0
B0432.5	chrII	259334	260604	1271	*	H3K27_WT_peaks_peak_974	.	1.41979	3.19662	1.44864	Promoter	2	258463	261063	2601	1	B0432.5b	871
B0432.5	chrII	257537	258399	863	*	H3K27_WT_peaks_peak_973	.	1.37431	2.71241	1.21974	Promoter	2	257819	260044	2226	1	B0432.5a	0
B0432.6	chrII	265742	273941	8200	*	H3K36_ikb-1(nr2027)_peaks_peak_1255	.	1.62655	6.20535	5.17571	Promoter	2	266447	269280	2834	2	B0432.6	0
B0432.6	chrII	265860	274020	8161	*	H3K36_WT_peaks_peak_1319	.	1.50623	4.60922	3.57915	Promoter	2	266447	269280	2834	2	B0432.6	0
B0432.6	chrII	265665	273775	8111	*	H3K36_nfki-1(cer1)_peaks_peak_1245	.	1.68962	7.70331	6.60306	Promoter	2	266447	269280	2834	2	B0432.6	0
B0454.10	chrII	3042600	3052985	10386	*	H3K27_ikb-1(nr2027)_peaks_peak_1674	.	1.4588	3.67054	2.19317	Promoter	2	3046222	3048157	1936	1	B0454.10	0
B0454.10	chrII	3043813	3048680	4868	*	H3K27_nfki-1(cer1)_peaks_peak_1539	.	1.37575	2.89756	1.50196	Promoter	2	3046222	3048157	1936	1	B0454.10	0
B0454.10	chrII	3046207	3050220	4014	*	H3K27_WT_peaks_peak_1320	.	1.38626	2.83951	1.28172	Promoter	2	3046222	3048157	1936	1	B0454.10	0
B0454.18	chrII	3034743	3035813	1071	*	H3K27_ikb-1(nr2027)_peaks_peak_1672	.	1.41874	3.17181	1.90488	Promoter	2	3035341	3035462	122	2	B0454.18	0
B0454.18	chrII	3034794	3035791	998	*	H3K27_nfki-1(cer1)_peaks_peak_1537	.	1.30798	2.18512	1.13657	Promoter	2	3035341	3035462	122	2	B0454.18	0
B0454.2	chrII	3051564	3052654	1091	*	H3K27_WT_peaks_peak_1321	.	1.40887	3.07768	1.39168	Promoter	2	3051006	3052325	1320	1	B0454.2	558
B0454.2	chrII	3049632	3052277	2646	*	H3K27_nfki-1(cer1)_peaks_peak_1540	.	1.34311	2.53524	1.32399	Promoter	2	3051006	3052325	1320	1	B0454.2	0
B0454.21	chrII	3040919	3041274	356	*	H3K27_ikb-1(nr2027)_peaks_peak_1673	.	1.31806	2.17613	1.29951	Promoter	2	3039965	3040071	107	2	B0454.21	-848
B0454.21	chrII	3040973	3041210	238	*	H3K27_nfki-1(cer1)_peaks_peak_1538	.	1.32065	2.30056	1.20012	Promoter	2	3039965	3040071	107	2	B0454.21	-902
B0454.4	chrII	3043510	3045165	1656	*	H3K27_WT_peaks_peak_1319	.	1.40377	3.02649	1.37207	Promoter	2	3044326	3046118	1793	1	B0454.4	0
B0454.6	chrII	3029930	3030306	377	*	H3K27_nfki-1(cer1)_peaks_peak_1536	.	1.32768	2.36646	1.23637	Promoter	2	3032783	3036125	3343	1	B0454.6	-2477
B0454.6	chrII	3029354	3030358	1005	*	H3K27_ikb-1(nr2027)_peaks_peak_1670	.	1.34732	2.43774	1.46791	Promoter	2	3032783	3036125	3343	1	B0454.6	-2425
B0454.6	chrII	3029499	3030110	612	*	H3K27_WT_peaks_peak_1318	.	1.40734	3.09701	1.41585	Promoter	2	3032783	3036125	3343	1	B0454.6	-2673
B0454.6	chrII	3032832	3033364	533	*	H3K27_ikb-1(nr2027)_peaks_peak_1671	.	1.32157	2.17614	1.29365	Promoter	2	3032783	3036125	3343	1	B0454.6	49
B0454.7	chrII	3023174	3023586	413	*	H3K27_ikb-1(nr2027)_peaks_peak_1669	.	1.37059	2.6101	1.57416	Promoter	2	3020564	3023434	2871	2	B0454.7	0
B0454.7	chrII	3023246	3023973	728	*	H3K27_nfki-1(cer1)_peaks_peak_1535	.	1.31686	2.26747	1.1837	Promoter	2	3020564	3023434	2871	2	B0454.7	0
B0454.9	chrII	3052744	3053040	297	*	H3K36_ikb-1(nr2027)_peaks_peak_1378	.	1.40006	2.93454	2.05087	Promoter	2	3052378	3054351	1974	2	B0454.9	1311
B0454.9	chrII	3052757	3054056	1300	*	H3K36_nfki-1(cer1)_peaks_peak_1362	.	1.4301	3.47117	2.55878	Promoter	2	3052378	3054351	1974	2	B0454.9	295
B0454.9	chrII	3053905	3054183	279	*	H3K36_ikb-1(nr2027)_peaks_peak_1379	.	1.37075	2.66529	1.79507	Promoter	2	3052378	3054351	1974	2	B0454.9	168
B0454.9	chrII	3053729	3053950	222	*	H3K36_WT_peaks_peak_1439	.	1.41605	3.13337	2.18185	Promoter	2	3052378	3054351	1974	2	B0454.9	401
B0457.1	chrII	8896608	8900253	3646	*	H3K36_nfki-1(cer1)_peaks_peak_1656	.	1.47798	4.22399	3.28056	Promoter	2	8896780	8908559	11780	1	B0457.1b	0
B0457.1	chrII	8896630	8900356	3727	*	H3K36_ikb-1(nr2027)_peaks_peak_1650	.	1.53875	5.0887	4.11129	Promoter	2	8896780	8908559	11780	1	B0457.1b	0
B0457.1	chrII	8896826	8898466	1641	*	H3K36_WT_peaks_peak_1731	.	1.50507	4.36127	3.34645	Promoter	2	8896818	8904550	7733	1	B0457.1c	8
B0457.16	chrII	8902901	8908774	5874	*	H3K36_nfki-1(cer1)_peaks_peak_1657	.	1.82633	10.5818	9.31801	Promoter	2	8901751	8901964	214	2	B0457.16	-937
B0457.16	chrII	8902558	8908545	5988	*	H3K36_WT_peaks_peak_1733	.	1.67479	7.09088	5.92144	Promoter	2	8901751	8901964	214	2	B0457.16	-594
B0457.16	chrII	8902223	8908717	6495	*	H3K36_ikb-1(nr2027)_peaks_peak_1651	.	1.7696	9.40989	8.18699	Promoter	2	8901751	8901964	214	2	B0457.16	-259
B0457.19	chrII	8899293	8901667	2375	*	H3K36_WT_peaks_peak_1732	.	1.44473	3.54998	2.57792	Promoter	2	8900358	8900708	351	2	B0457.19	0
B0457.4	chrII	8911381	8912721	1341	*	H3K27_nfki-1(cer1)_peaks_peak_2275	.	1.36216	2.92213	1.5367	Promoter	2	8910852	8911968	1117	2	B0457.4	0
B0457.4	chrII	8911668	8912386	719	*	H3K27_ikb-1(nr2027)_peaks_peak_2300	.	1.37377	2.85838	1.73984	Promoter	2	8910852	8911968	1117	2	B0457.4	0
B0457.4	chrII	8911371	8911806	436	*	H3K27_WT_peaks_peak_2073	.	1.43531	3.51812	1.61133	Promoter	2	8910852	8911968	1117	2	B0457.4	162
B0462.1	chrV	18324612	18329218	4607	*	H3K27_ikb-1(nr2027)_peaks_peak_8134	.	1.43591	3.36502	2.02234	Promoter	5	18324994	18328763	3770	1	B0462.1	0
B0462.1	chrV	18324674	18329243	4570	*	H3K27_nfki-1(cer1)_peaks_peak_8548	.	1.39142	3.07091	1.5835	Promoter	5	18324994	18328763	3770	1	B0462.1	0
B0462.1	chrV	18324939	18328415	3477	*	H3K27_WT_peaks_peak_8236	.	1.38483	2.82036	1.2721	Promoter	5	18324994	18328763	3770	1	B0462.1	0
B0462.2	chrV	18317315	18323494	6180	*	H3K27_ikb-1(nr2027)_peaks_peak_8133	.	1.46954	3.79081	2.25864	Promoter	5	18320082	18321499	1418	2	B0462.2	0
B0462.2	chrV	18317880	18321529	3650	*	H3K27_WT_peaks_peak_8234	.	1.4293	3.31283	1.49995	Promoter	5	18320082	18321499	1418	2	B0462.2	0
B0462.2	chrV	18317354	18323406	6053	*	H3K27_nfki-1(cer1)_peaks_peak_8547	.	1.37399	2.86628	1.49201	Promoter	5	18320082	18321499	1418	2	B0462.2	0
B0462.2	chrV	18321034	18321700	667	*	H3K36_nfki-1(cer1)_peaks_peak_4813	.	1.30791	2.14918	1.30041	Promoter	5	18320082	18321499	1418	2	B0462.2	0
B0462.4	chrV	18334244	18334750	507	*	H3K27_nfki-1(cer1)_peaks_peak_8550	.	1.34261	2.53871	1.32276	Distal Intergenic	5	18329084	18331151	2068	2	B0462.4	-3093
B0462.4	chrV	18331254	18332510	1257	*	H3K27_WT_peaks_peak_8237	.	1.43427	3.34634	1.51489	Promoter	5	18329084	18331151	2068	2	B0462.4	-103
B0462.4	chrV	18331349	18332319	971	*	H3K27_nfki-1(cer1)_peaks_peak_8549	.	1.39932	3.17301	1.62928	Promoter	5	18329084	18331151	2068	2	B0462.4	-198
B0462.4	chrV	18334512	18335211	700	*	H3K27_WT_peaks_peak_8238	.	1.36969	2.70476	1.2257	Distal Intergenic	5	18329084	18331151	2068	2	B0462.4	-3361
B0462.4	chrV	18331079	18332934	1856	*	H3K27_ikb-1(nr2027)_peaks_peak_8135	.	1.37419	2.68956	1.61926	Promoter	5	18329084	18331151	2068	2	B0462.4	0
B0462.4	chrV	18334195	18334851	657	*	H3K27_ikb-1(nr2027)_peaks_peak_8136	.	1.48817	3.98399	2.38075	Distal Intergenic	5	18329084	18331151	2068	2	B0462.4	-3044
B0462.5	chrV	18323255	18323529	275	*	H3K27_WT_peaks_peak_8235	.	1.44808	3.48877	1.5845	Promoter	5	18322187	18323299	1113	2	B0462.5	0
B0464.1	chrIII	9488815	9497192	8378	*	H3K36_WT_peaks_peak_2952	.	1.9563	13.0413	11.3897	Promoter	3	9489078	9491152	2075	2	B0464.1.1	0
B0464.1	chrIII	9488622	9497263	8642	*	H3K36_ikb-1(nr2027)_peaks_peak_2751	.	1.88769	12.38	10.9669	Promoter	3	9489078	9491152	2075	2	B0464.1.1	0
B0464.1	chrIII	9488595	9497226	8632	*	H3K36_nfki-1(cer1)_peaks_peak_2773	.	1.95527	13.824	12.3742	Promoter	3	9489078	9491152	2075	2	B0464.1.1	0
B0464.4	chrIII	9484554	9485766	1213	*	H3K27_nfki-1(cer1)_peaks_peak_3667	.	1.30383	2.33734	1.2304	Promoter	3	9469842	9485367	15526	2	B0464.4.1	0
B0464.5	chrIII	9456788	9472940	16153	*	H3K36_ikb-1(nr2027)_peaks_peak_2750	.	1.78184	10.6608	9.37442	Promoter	3	9457570	9462176	4607	1	B0464.5a	0
B0464.5	chrIII	9456765	9473119	16355	*	H3K36_WT_peaks_peak_2951	.	1.73392	8.95995	7.65016	Promoter	3	9457570	9462176	4607	1	B0464.5a	0
B0464.5	chrIII	9457094	9472893	15800	*	H3K36_nfki-1(cer1)_peaks_peak_2772	.	1.82592	11.392	10.0811	Promoter	3	9457570	9462176	4607	1	B0464.5a	0
B0478.1	chrIV	6957408	6958024	617	*	H3K27_ikb-1(nr2027)_peaks_peak_4806	.	1.27649	1.93508	1.14716	Promoter	4	6957630	6963705	6076	1	B0478.1a	0
B0478.1	chrIV	6959432	6973702	14271	*	H3K27_ikb-1(nr2027)_peaks_peak_4807	.	1.41037	3.24088	1.95201	Promoter	4	6960195	6963581	3387	1	B0478.1b.1	0
B0478.10	chrIV	6950602	6953283	2682	*	H3K27_ikb-1(nr2027)_peaks_peak_4804	.	1.35637	2.59108	1.55556	Promoter	4	6952867	6952887	21	2	B0478.10	0
B0478.10	chrIV	6950664	6954992	4329	*	H3K27_nfki-1(cer1)_peaks_peak_4720	.	1.36892	2.87012	1.49694	Promoter	4	6952867	6952887	21	2	B0478.10	0
B0478.11	chrIV	6956373	6957233	861	*	H3K27_nfki-1(cer1)_peaks_peak_4721	.	1.28952	2.2035	1.15896	Promoter	4	6957108	6957128	21	1	B0478.11	0
B0478.12	chrIV	6961416	6961625	210	*	H3K27_WT_peaks_peak_4110	.	1.46092	3.99834	1.82525	Promoter	4	6962761	6962781	21	2	B0478.12	1156
B0478.12	chrIV	6962140	6963513	1374	*	H3K27_nfki-1(cer1)_peaks_peak_4722	.	1.3139	2.39849	1.2649	Promoter	4	6962761	6962781	21	2	B0478.12	0
B0478.13	chrIV	6934582	6941778	7197	*	H3K27_ikb-1(nr2027)_peaks_peak_4802	.	1.37317	2.80764	1.69879	Promoter	4	6940481	6940501	21	2	B0478.13	0
B0478.13	chrIV	6939505	6940390	886	*	H3K27_WT_peaks_peak_4106	.	1.36884	2.78768	1.26686	Promoter	4	6940481	6940501	21	2	B0478.13	111
B0478.13	chrIV	6940292	6943093	2802	*	H3K27_nfki-1(cer1)_peaks_peak_4717	.	1.30926	2.35041	1.23848	Promoter	4	6940481	6940501	21	2	B0478.13	0
B0478.14	chrIV	6935502	6938037	2536	*	H3K27_WT_peaks_peak_4105	.	1.38273	2.96169	1.35085	Promoter	4	6937768	6937788	21	1	B0478.14	0
B0478.14	chrIV	6934090	6938024	3935	*	H3K27_nfki-1(cer1)_peaks_peak_4716	.	1.3366	2.60249	1.36565	Promoter	4	6937768	6937788	21	1	B0478.14	0
B0478.15	chrIV	6950756	6951779	1024	*	H3K27_WT_peaks_peak_4108	.	1.38966	2.95737	1.35392	Promoter	4	6951639	6951659	21	2	B0478.15	0
B0478.15	chrIV	6946990	6947456	467	*	H3K27_nfki-1(cer1)_peaks_peak_4719	.	1.41812	3.46222	1.77369	Distal Intergenic	4	6951639	6951659	21	2	B0478.15	4203
B0478.19	chrIV	6953619	6954656	1038	*	H3K27_WT_peaks_peak_4109	.	1.42801	3.50083	1.60483	Promoter	4	6953863	6953883	21	1	B0478.19	0
B0478.20	chrIV	6954203	6955162	960	*	H3K27_ikb-1(nr2027)_peaks_peak_4805	.	1.36555	2.67051	1.61838	Promoter	4	6954726	6954746	21	1	B0478.20	0
B0478.3	chrIV	6964342	6965313	972	*	H3K27_nfki-1(cer1)_peaks_peak_4723	.	1.35994	2.94574	1.55184	Promoter	4	6963864	6964551	688	2	B0478.3	0
B0478.3	chrIV	6963894	6973615	9722	*	H3K27_WT_peaks_peak_4111	.	1.3812	2.92165	1.32734	Promoter	4	6963864	6964551	688	2	B0478.3	0
B0478.4	chrIV	6942663	6947459	4797	*	H3K27_ikb-1(nr2027)_peaks_peak_4803	.	1.37414	2.79717	1.69598	Promoter	4	6941906	6941926	21	2	B0478.4	-737
B0478.4	chrIV	6943973	6946040	2068	*	H3K27_nfki-1(cer1)_peaks_peak_4718	.	1.33597	2.5618	1.34904	Promoter	4	6941906	6941926	21	2	B0478.4	-2047
B0478.4	chrIV	6944004	6944501	498	*	H3K27_WT_peaks_peak_4107	.	1.4149	3.25539	1.49336	Promoter	4	6941906	6941926	21	2	B0478.4	-2078
B0491.1	chrII	11343373	11351830	8458	*	H3K36_WT_peaks_peak_1863	.	1.95498	12.6136	11.0152	Promoter	2	11348366	11350312	1947	1	B0491.1	0
B0491.1	chrII	11343360	11351893	8534	*	H3K36_ikb-1(nr2027)_peaks_peak_1772	.	1.96087	13.4773	12.0025	Promoter	2	11348366	11350312	1947	1	B0491.1	0
B0491.10	chrII	11356077	11376203	20127	*	H3K27_ikb-1(nr2027)_peaks_peak_2552	.	1.38737	2.89784	1.74864	Promoter	2	11358141	11358267	127	2	B0491.10	0
B0491.10	chrII	11353404	11357993	4590	*	H3K27_nfki-1(cer1)_peaks_peak_2559	.	1.31666	2.4311	1.28053	Promoter	2	11358141	11358267	127	2	B0491.10	274
B0491.10	chrII	11355294	11356040	747	*	H3K27_WT_peaks_peak_2355	.	1.39149	3.06017	1.39778	Promoter	2	11358141	11358267	127	2	B0491.10	2227
B0491.10	chrII	11357565	11358004	440	*	H3K27_WT_peaks_peak_2356	.	1.31319	2.32586	1.037	Promoter	2	11358141	11358267	127	2	B0491.10	263
B0491.11	chrII	11334998	11335692	695	*	H3K27_WT_peaks_peak_2352	.	1.37219	2.72073	1.2272	Promoter	2	11334443	11334527	85	2	B0491.11	-471
B0491.11	chrII	11334954	11336135	1182	*	H3K27_nfki-1(cer1)_peaks_peak_2556	.	1.37276	2.8769	1.48994	Promoter	2	11334443	11334527	85	2	B0491.11	-427
B0491.2	chrII	11337358	11339243	1886	*	H3K27_WT_peaks_peak_2353	.	1.38337	2.83768	1.2814	Promoter	2	11336627	11337755	1129	2	B0491.2.2	0
B0491.2	chrII	11334744	11342648	7905	*	H3K27_ikb-1(nr2027)_peaks_peak_2550	.	1.413	3.22881	1.93463	Promoter	2	11336627	11337755	1129	2	B0491.2.2	0
B0491.2	chrII	11337101	11338298	1198	*	H3K27_nfki-1(cer1)_peaks_peak_2557	.	1.36152	2.84784	1.48517	Promoter	2	11336627	11337755	1129	2	B0491.2.2	0
B0491.3	chrII	11339857	11341851	1995	*	H3K27_nfki-1(cer1)_peaks_peak_2558	.	1.33213	2.47946	1.30549	Promoter	2	11338386	11339535	1150	2	B0491.3	-322
B0491.3	chrII	11340400	11342078	1679	*	H3K27_WT_peaks_peak_2354	.	1.37901	2.7638	1.24247	Promoter	2	11338386	11339535	1150	2	B0491.3	-865
B0491.4	chrII	11343423	11347699	4277	*	H3K36_nfki-1(cer1)_peaks_peak_1783	.	1.9381	13.809	12.3591	Promoter	2	11340070	11343466	3397	2	B0491.4	0
B0491.7	chrII	11352965	11354906	1942	*	H3K27_ikb-1(nr2027)_peaks_peak_2551	.	1.37254	2.80303	1.69179	Promoter	2	11350126	11351311	1186	1	B0491.7.1	2839
B0491.7	chrII	11348548	11351796	3249	*	H3K36_nfki-1(cer1)_peaks_peak_1784	.	1.90655	12.7666	11.3829	Promoter	2	11350126	11351311	1186	1	B0491.7.1	0
B0491.8	chrII	11359208	11360183	976	*	H3K27_nfki-1(cer1)_peaks_peak_2560	.	1.34277	2.66018	1.40615	Promoter	2	11358383	11370248	11866	1	B0491.8a	825
B0491.8	chrII	11360985	11362195	1211	*	H3K27_nfki-1(cer1)_peaks_peak_2561	.	1.31652	2.33236	1.22872	Promoter	2	11358383	11370248	11866	1	B0491.8a	2602
B0491.8	chrII	11361292	11361876	585	*	H3K27_WT_peaks_peak_2357	.	1.33662	2.46865	1.10838	Promoter	2	11358383	11370248	11866	1	B0491.8a	2909
B0491.8	chrII	11363329	11364533	1205	*	H3K27_nfki-1(cer1)_peaks_peak_2562	.	1.29858	2.261	1.19127	Promoter	2	11365328	11370226	4899	1	B0491.8c	-795
B0491.8	chrII	11366703	11367769	1067	*	H3K27_WT_peaks_peak_2359	.	1.37587	2.77224	1.26365	Promoter	2	11365328	11370226	4899	1	B0491.8c	1375
B0491.8	chrII	11363990	11364435	446	*	H3K27_WT_peaks_peak_2358	.	1.3948	3.03253	1.3935	Promoter	2	11365328	11370226	4899	1	B0491.8c	-893
B0491.t2	chrII	11332409	11333448	1040	*	H3K27_ikb-1(nr2027)_peaks_peak_2549	.	1.31436	2.26075	1.35808	Promoter	2	11333949	11334020	72	2	B0491.t2	572
B0491.t2	chrII	11332530	11333255	726	*	H3K27_WT_peaks_peak_2351	.	1.36639	2.83838	1.29567	Promoter	2	11333949	11334020	72	2	B0491.t2	765
B0491.t2	chrII	11333017	11333630	614	*	H3K27_nfki-1(cer1)_peaks_peak_2555	.	1.29872	2.36625	1.24358	Promoter	2	11333949	11334020	72	2	B0491.t2	390
B0495.1	chrII	7710116	7710820	705	*	H3K27_nfki-1(cer1)_peaks_peak_2140	.	1.30139	2.26353	1.19177	Promoter	2	7709736	7711391	1656	1	B0495.1	380
B0495.1	chrII	7710174	7711065	892	*	H3K27_ikb-1(nr2027)_peaks_peak_2184	.	1.34416	2.58938	1.56936	Promoter	2	7709736	7711391	1656	1	B0495.1	438
B0495.1	chrII	7712011	7712384	374	*	H3K27_nfki-1(cer1)_peaks_peak_2141	.	1.28238	2.10157	1.10304	Promoter	2	7709736	7711391	1656	1	B0495.1	2275
B0495.10	chrII	7711982	7718623	6642	*	H3K27_ikb-1(nr2027)_peaks_peak_2185	.	1.34758	2.61164	1.57564	Promoter	2	7711818	7718534	6717	2	B0495.10a	0
B0495.10	chrII	7713395	7719323	5929	*	H3K27_nfki-1(cer1)_peaks_peak_2142	.	1.34632	2.68162	1.40865	Promoter	2	7711818	7718534	6717	2	B0495.10a	0
B0495.10	chrII	7712138	7712355	218	*	H3K27_WT_peaks_peak_1944	.	1.40333	3.2583	1.49242	Promoter	2	7711864	7714690	2827	2	B0495.10b	2335
B0495.12	chrII	7719434	7723063	3630	*	H3K27_ikb-1(nr2027)_peaks_peak_2186	.	1.37489	2.96487	1.78711	Promoter	2	7720844	7720973	130	1	B0495.12	0
B0495.12	chrII	7720131	7723104	2974	*	H3K27_nfki-1(cer1)_peaks_peak_2143	.	1.33715	2.56924	1.35026	Promoter	2	7720844	7720973	130	1	B0495.12	0
B0495.12	chrII	7720653	7721863	1211	*	H3K27_WT_peaks_peak_1945	.	1.34875	2.61034	1.18586	Promoter	2	7720844	7720973	130	1	B0495.12	0
B0495.17	chrII	7725466	7727584	2119	*	H3K27_WT_peaks_peak_1946	.	1.33448	2.45338	1.09342	Promoter	2	7725534	7725648	115	1	B0495.17	0
B0495.2	chrII	7695858	7708525	12668	*	H3K36_nfki-1(cer1)_peaks_peak_1593	.	2.04987	15.7995	14.21	Promoter	2	7699201	7702251	3051	1	B0495.2	0
B0495.2	chrII	7695857	7708542	12686	*	H3K36_WT_peaks_peak_1668	.	1.86672	11.0933	9.65101	Promoter	2	7699201	7702251	3051	1	B0495.2	0
B0495.2	chrII	7695929	7708591	12663	*	H3K36_ikb-1(nr2027)_peaks_peak_1591	.	1.95109	13.3338	11.8912	Promoter	2	7699201	7702251	3051	1	B0495.2	0
B0496.1	chrIV	7444211	7447227	3017	*	H3K27_ikb-1(nr2027)_peaks_peak_4859	.	1.31331	2.32027	1.39246	Promoter	4	7446379	7447452	1074	1	B0496.1	0
B0496.10	chrIV	7416825	7418350	1526	*	H3K27_WT_peaks_peak_4180	.	1.36942	2.7723	1.26006	Promoter	4	7417989	7418009	21	2	B0496.10	0
B0496.10	chrIV	7406111	7429101	22991	*	H3K27_ikb-1(nr2027)_peaks_peak_4856	.	1.3945	3.01629	1.81689	Promoter	4	7417989	7418009	21	2	B0496.10	0
B0496.10	chrIV	7412147	7422183	10037	*	H3K27_nfki-1(cer1)_peaks_peak_4783	.	1.37905	3.06076	1.58201	Promoter	4	7417989	7418009	21	2	B0496.10	0
B0496.11	chrIV	7431171	7440574	9404	*	H3K27_nfki-1(cer1)_peaks_peak_4785	.	1.35026	2.71359	1.42365	Promoter	4	7433537	7433947	411	2	B0496.11	0
B0496.11	chrIV	7431998	7434272	2275	*	H3K27_WT_peaks_peak_4183	.	1.37116	2.92926	1.33974	Promoter	4	7433537	7433947	411	2	B0496.11	0
B0496.11	chrIV	7429984	7440642	10659	*	H3K27_ikb-1(nr2027)_peaks_peak_4857	.	1.42121	3.33497	2.01383	Promoter	4	7433537	7433947	411	2	B0496.11	0
B0496.16	chrIV	7452368	7460477	8110	*	H3K27_ikb-1(nr2027)_peaks_peak_4861	.	1.33478	2.38454	1.43595	Promoter	4	7453486	7453627	142	1	B0496.16	0
B0496.16	chrIV	7453233	7454378	1146	*	H3K27_nfki-1(cer1)_peaks_peak_4788	.	1.31282	2.42428	1.27845	Promoter	4	7453486	7453627	142	1	B0496.16	0
B0496.16	chrIV	7452544	7454112	1569	*	H3K27_WT_peaks_peak_4188	.	1.34798	2.59401	1.17401	Promoter	4	7453486	7453627	142	1	B0496.16	0
B0496.17	chrIV	7421347	7422222	876	*	H3K27_WT_peaks_peak_4182	.	1.39656	3.12421	1.42912	Promoter	4	7420976	7421104	129	2	B0496.17	-243
B0496.2	chrIV	7448092	7450777	2686	*	H3K27_nfki-1(cer1)_peaks_peak_4787	.	1.30921	2.34715	1.23515	Promoter	4	7447845	7449363	1519	1	B0496.2	247
B0496.2	chrIV	7447964	7448781	818	*	H3K27_WT_peaks_peak_4186	.	1.41225	3.33396	1.52145	Promoter	4	7447845	7449363	1519	1	B0496.2	119
B0496.3	chrIV	7442198	7443323	1126	*	H3K27_ikb-1(nr2027)_peaks_peak_4858	.	1.35113	2.4791	1.4894	Promoter	4	7440192	7444637	4446	1	B0496.3c	2006
B0496.3	chrIV	7422995	7427662	4668	*	H3K27_nfki-1(cer1)_peaks_peak_4784	.	1.31629	2.40431	1.26699	Promoter	4	7424485	7444651	20167	1	B0496.3e.1	0
B0496.3	chrIV	7435855	7439494	3640	*	H3K27_WT_peaks_peak_4184	.	1.40546	3.08694	1.40693	Promoter	4	7440192	7444637	4446	1	B0496.3c	-698
B0496.6	chrIV	7419201	7420221	1021	*	H3K27_WT_peaks_peak_4181	.	1.33768	2.54852	1.14747	Promoter	4	7419141	7419960	820	1	B0496.6	60
B0496.7	chrIV	7442354	7443793	1440	*	H3K27_WT_peaks_peak_4185	.	1.39668	2.99612	1.36364	Promoter	4	7444623	7445354	732	2	B0496.7	1561
B0496.7	chrIV	7442174	7444320	2147	*	H3K27_nfki-1(cer1)_peaks_peak_4786	.	1.35489	2.76795	1.45223	Promoter	4	7444623	7445354	732	2	B0496.7	1034
B0496.8	chrIV	7448551	7451416	2866	*	H3K27_ikb-1(nr2027)_peaks_peak_4860	.	1.31902	2.27231	1.36379	Promoter	4	7449073	7451434	2362	2	B0496.8	18
B0496.8	chrIV	7451288	7451553	266	*	H3K27_WT_peaks_peak_4187	.	1.39775	3.05242	1.39755	Promoter	4	7449073	7451434	2362	2	B0496.8	0
B0507.1	chrV	8776218	8780794	4577	*	H3K27_WT_peaks_peak_6749	.	1.37419	2.76065	1.25332	Promoter	5	8776634	8779271	2638	1	B0507.1	0
B0507.1	chrV	8774834	8777443	2610	*	H3K36_nfki-1(cer1)_peaks_peak_4407	.	1.4093	3.27679	2.37326	Promoter	5	8776634	8779271	2638	1	B0507.1	0
B0507.1	chrV	8774860	8778499	3640	*	H3K36_WT_peaks_peak_4645	.	1.41237	3.37237	2.41076	Promoter	5	8776634	8779271	2638	1	B0507.1	0
B0507.1	chrV	8774720	8776657	1938	*	H3K36_ikb-1(nr2027)_peaks_peak_4368	.	1.47961	4.04348	3.11076	Promoter	5	8776634	8779271	2638	1	B0507.1	0
B0507.10	chrV	8745411	8767191	21781	*	H3K27_ikb-1(nr2027)_peaks_peak_7076	.	1.39034	2.92812	1.77068	Promoter	5	8758798	8760494	1697	2	B0507.10	0
B0507.11	chrV	8769221	8771718	2498	*	H3K27_ikb-1(nr2027)_peaks_peak_7077	.	1.42208	3.327	2.00711	Promoter	5	8771877	8773759	1883	1	B0507.11	-159
B0507.11	chrV	8772609	8773383	775	*	H3K27_nfki-1(cer1)_peaks_peak_7302	.	1.31655	2.41327	1.26971	Promoter	5	8771877	8773759	1883	1	B0507.11	732
B0507.11	chrV	8772588	8773513	926	*	H3K27_ikb-1(nr2027)_peaks_peak_7078	.	1.28032	1.92083	1.13679	Promoter	5	8771877	8773759	1883	1	B0507.11	711
B0507.11	chrV	8770108	8771633	1526	*	H3K27_nfki-1(cer1)_peaks_peak_7301	.	1.36072	2.77342	1.458	Promoter	5	8771877	8773759	1883	1	B0507.11	-244
B0507.11	chrV	8772530	8773404	875	*	H3K27_WT_peaks_peak_6748	.	1.47861	3.9429	1.78422	Promoter	5	8771877	8773759	1883	1	B0507.11	653
B0507.12	chrV	8758759	8760106	1348	*	H3K27_nfki-1(cer1)_peaks_peak_7298	.	1.3325	2.61659	1.37609	Promoter	5	8759089	8759109	21	2	B0507.12	0
B0507.12	chrV	8758978	8759777	800	*	H3K27_WT_peaks_peak_6745	.	1.38011	2.88371	1.32207	Promoter	5	8759089	8759109	21	2	B0507.12	0
B0507.13	chrV	8761445	8767418	5974	*	H3K27_WT_peaks_peak_6746	.	1.39127	3.05383	1.39306	Promoter	5	8767302	8767353	52	2	B0507.13	0
B0507.14	chrV	8777635	8780708	3074	*	H3K27_ikb-1(nr2027)_peaks_peak_7079	.	1.3378	2.45239	1.48085	Promoter	5	8779582	8779774	193	1	B0507.14	0
B0507.14	chrV	8779557	8780611	1055	*	H3K27_nfki-1(cer1)_peaks_peak_7303	.	1.39992	3.17613	1.6551	Promoter	5	8779582	8779774	193	1	B0507.14	0
B0507.3	chrV	8769420	8770676	1257	*	H3K27_WT_peaks_peak_6747	.	1.39115	2.91317	1.33168	Promoter	5	8768887	8770854	1968	1	B0507.3a	533
B0507.4	chrV	8751527	8756485	4959	*	H3K27_WT_peaks_peak_6743	.	1.41666	3.32332	1.51621	Promoter	5	8754948	8755737	790	1	B0507.4	0
B0507.4	chrV	8751491	8757823	6333	*	H3K27_nfki-1(cer1)_peaks_peak_7297	.	1.3263	2.49379	1.30739	Promoter	5	8754948	8755737	790	1	B0507.4	0
B0507.6	chrV	8747882	8750638	2757	*	H3K27_WT_peaks_peak_6742	.	1.41603	3.25264	1.48282	Promoter	5	8746136	8753044	6909	1	B0507.6	1746
B0507.6	chrV	8748482	8750548	2067	*	H3K27_nfki-1(cer1)_peaks_peak_7296	.	1.40121	3.23728	1.6657	Promoter	5	8746136	8753044	6909	1	B0507.6	2346
B0507.6	chrV	8744450	8746415	1966	*	H3K27_nfki-1(cer1)_peaks_peak_7295	.	1.29721	2.1806	1.14234	Promoter	5	8746136	8753044	6909	1	B0507.6	0
B0507.7	chrV	8757511	8758134	624	*	H3K27_WT_peaks_peak_6744	.	1.3984	3.117	1.43432	Promoter	5	8756468	8758696	2229	2	B0507.7.2	562
B0507.8	chrV	8760913	8763253	2341	*	H3K27_nfki-1(cer1)_peaks_peak_7299	.	1.31676	2.41087	1.275	Promoter	5	8760665	8763172	2508	2	B0507.8	0
B0507.9	chrV	8764306	8766893	2588	*	H3K27_nfki-1(cer1)_peaks_peak_7300	.	1.34725	2.77729	1.45894	Promoter	5	8764866	8766016	1151	2	B0507.9	0
B0511.10	chrI	10630207	10642374	12168	*	H3K36_WT_peaks_peak_956	.	1.92978	12.2107	10.6496	Promoter	1	10640382	10642272	1891	2	B0511.10.1	0
B0511.10	chrI	10630177	10642294	12118	*	H3K36_ikb-1(nr2027)_peaks_peak_905	.	2.02041	14.8115	13.1831	Promoter	1	10640382	10642272	1891	2	B0511.10.1	0
B0511.10	chrI	10630239	10642296	12058	*	H3K36_nfki-1(cer1)_peaks_peak_915	.	2.01836	15.031	13.4391	Promoter	1	10640382	10642272	1891	2	B0511.10.1	0
B0511.11	chrI	10653888	10666947	13060	*	H3K36_ikb-1(nr2027)_peaks_peak_907	.	1.96941	12.7224	11.3088	Promoter	1	10648590	10654168	5579	2	B0511.11	0
B0511.11	chrI	10653869	10666924	13056	*	H3K36_WT_peaks_peak_958	.	1.88548	11.0922	9.64001	Promoter	1	10648590	10654168	5579	2	B0511.11	0
B0511.11	chrI	10653870	10666910	13041	*	H3K36_nfki-1(cer1)_peaks_peak_917	.	1.96868	13.2939	11.8783	Promoter	1	10648590	10654168	5579	2	B0511.11	0
B0511.15	chrI	10668897	10670384	1488	*	H3K27_ikb-1(nr2027)_peaks_peak_810	.	1.32092	2.18506	1.30957	Promoter	1	10669857	10670006	150	2	B0511.15	0
B0511.2	chrI	10648534	10649982	1449	*	H3K36_WT_peaks_peak_957	.	1.32696	2.2252	1.32936	Promoter	1	10651019	10652951	1933	1	B0511.2	-1037
B0511.2	chrI	10648529	10649485	957	*	H3K36_ikb-1(nr2027)_peaks_peak_906	.	1.32813	2.21286	1.36646	Promoter	1	10651019	10652951	1933	1	B0511.2	-1534
B0511.3	chrI	10644712	10648675	3964	*	H3K27_nfki-1(cer1)_peaks_peak_713	.	1.35189	2.77318	1.45093	Promoter	1	10646751	10647766	1016	1	B0511.3	0
B0511.3	chrI	10643575	10650513	6939	*	H3K27_ikb-1(nr2027)_peaks_peak_809	.	1.37081	2.79705	1.68912	Promoter	1	10646751	10647766	1016	1	B0511.3	0
B0511.3	chrI	10647388	10647693	306	*	H3K36_nfki-1(cer1)_peaks_peak_916	.	1.30693	2.2497	1.39654	Promoter	1	10646751	10647766	1016	1	B0511.3	637
B0511.3	chrI	10648036	10649534	1499	*	H3K27_WT_peaks_peak_539	.	1.40089	3.0148	1.36896	Promoter	1	10646751	10647766	1016	1	B0511.3	1285
B0511.4	chrI	10643496	10643812	317	*	H3K27_nfki-1(cer1)_peaks_peak_712	.	1.27963	2.06994	1.0853	Promoter	1	10644273	10645606	1334	1	B0511.4	-461
B0511.4	chrI	10644837	10645724	888	*	H3K27_WT_peaks_peak_538	.	1.37781	2.87609	1.31552	Promoter	1	10644273	10645606	1334	1	B0511.4	564
B0511.6	chrI	10623143	10628597	5455	*	H3K36_ikb-1(nr2027)_peaks_peak_904	.	2.04255	15.5764	13.9338	Promoter	1	10624453	10628376	3924	1	B0511.6.1	0
B0511.6	chrI	10623153	10628651	5499	*	H3K36_WT_peaks_peak_955	.	1.9797	13.2608	11.6141	Promoter	1	10624453	10628376	3924	1	B0511.6.1	0
B0511.6	chrI	10623132	10628725	5594	*	H3K36_nfki-1(cer1)_peaks_peak_914	.	2.11228	17.0962	15.3854	Promoter	1	10624453	10628376	3924	1	B0511.6.1	0
B0513.1	chrIV	13889892	13892275	2384	*	H3K36_WT_peaks_peak_4225	.	1.50427	4.16674	3.15779	Promoter	4	13891650	13892333	684	1	B0513.1b	0
B0513.1	chrIV	13889931	13892173	2243	*	H3K36_nfki-1(cer1)_peaks_peak_3994	.	1.44595	3.76567	2.84189	Promoter	4	13891650	13892333	684	1	B0513.1b	0
B0513.1	chrIV	13889893	13892277	2385	*	H3K36_ikb-1(nr2027)_peaks_peak_3965	.	1.48095	4.06185	3.12846	Promoter	4	13891650	13892333	684	1	B0513.1b	0
B0513.15	chrIV	13870410	13874677	4268	*	H3K27_ikb-1(nr2027)_peaks_peak_5461	.	1.37286	2.8151	1.69717	Promoter	4	13873373	13873393	21	2	B0513.15	0
B0513.15	chrIV	13873195	13873713	519	*	H3K27_nfki-1(cer1)_peaks_peak_5495	.	1.2999	2.27053	1.19589	Promoter	4	13873373	13873393	21	2	B0513.15	0
B0513.2	chrIV	13880966	13884105	3140	*	H3K36_ikb-1(nr2027)_peaks_peak_3964	.	1.75937	10.4973	9.23138	Promoter	4	13882707	13884152	1446	1	B0513.2a.1	0
B0513.2	chrIV	13882139	13884087	1949	*	H3K36_WT_peaks_peak_4223	.	1.93444	12.8703	11.2498	Promoter	4	13882707	13884152	1446	1	B0513.2a.1	0
B0513.2	chrIV	13882217	13884091	1875	*	H3K36_nfki-1(cer1)_peaks_peak_3993	.	2.05744	17.3436	15.5702	Promoter	4	13882707	13884152	1446	1	B0513.2a.1	0
B0513.24	chrIV	13888308	13888676	369	*	H3K36_WT_peaks_peak_4224	.	1.42433	3.22689	2.27036	Promoter	4	13888478	13888498	21	2	B0513.24	0
B0513.27	chrIV	13863139	13863441	303	*	H3K27_ikb-1(nr2027)_peaks_peak_5459	.	1.32525	2.22426	1.32891	Promoter	4	13863420	13863440	21	2	B0513.27	0
B0513.29	chrIV	13864521	13869270	4750	*	H3K27_ikb-1(nr2027)_peaks_peak_5460	.	1.35093	2.55038	1.53868	Promoter	4	13867652	13867672	21	1	B0513.29	0
B0513.29	chrIV	13867193	13867606	414	*	H3K27_nfki-1(cer1)_peaks_peak_5493	.	1.30385	2.23211	1.17194	Promoter	4	13867652	13867672	21	1	B0513.29	-46
B0513.34	chrIV	13859190	13860662	1473	*	H3K27_ikb-1(nr2027)_peaks_peak_5458	.	1.38622	2.8319	1.71081	Promoter	4	13859894	13859914	21	2	B0513.34	0
B0513.38	chrIV	13859990	13860642	653	*	H3K27_WT_peaks_peak_4946	.	1.34087	2.58148	1.16604	Promoter	4	13860453	13860473	21	2	B0513.38	0
B0513.4	chrIV	13880969	13881391	423	*	H3K36_nfki-1(cer1)_peaks_peak_3992	.	1.36337	3.03377	2.14174	Promoter	4	13881296	13881461	166	1	B0513.4b	0
B0513.4	chrIV	13880896	13881228	333	*	H3K36_WT_peaks_peak_4222	.	1.42318	3.48705	2.51685	Promoter	4	13881296	13881461	166	1	B0513.4b	-68
B0513.50	chrIV	13870013	13871312	1300	*	H3K27_nfki-1(cer1)_peaks_peak_5494	.	1.37123	2.96236	1.55004	Promoter	4	13870527	13870547	21	2	B0513.50	0
B0513.79	chrIV	13876671	13876923	253	*	H3K27_ikb-1(nr2027)_peaks_peak_5462	.	1.30404	2.03372	1.20418	Promoter	4	13876621	13876641	21	2	B0513.79	-30
B0523.1	chrIII	8670536	8671541	1006	*	H3K36_nfki-1(cer1)_peaks_peak_2715	.	1.53836	5.63576	4.63135	Promoter	3	8671623	8673545	1923	1	B0523.1	-82
B0523.1	chrIII	8670807	8671451	645	*	H3K36_WT_peaks_peak_2893	.	1.40778	3.4059	2.44225	Promoter	3	8671623	8673545	1923	1	B0523.1	-172
B0523.1	chrIII	8670636	8671423	788	*	H3K36_ikb-1(nr2027)_peaks_peak_2698	.	1.56673	5.86935	4.85788	Promoter	3	8671623	8673545	1923	1	B0523.1	-200
B0523.3	chrIII	8672973	8675031	2059	*	H3K36_ikb-1(nr2027)_peaks_peak_2699	.	1.78128	9.695	8.5038	Promoter	3	8670464	8674970	4507	2	B0523.3	0
B0523.3	chrIII	8673064	8683587	10524	*	H3K36_nfki-1(cer1)_peaks_peak_2716	.	1.78679	10.6576	9.40427	Promoter	3	8670464	8674970	4507	2	B0523.3	0
B0523.3	chrIII	8672713	8683630	10918	*	H3K36_WT_peaks_peak_2894	.	1.63866	7.58674	6.3798	Promoter	3	8670464	8674970	4507	2	B0523.3	0
B0523.5	chrIII	8675958	8683612	7655	*	H3K36_ikb-1(nr2027)_peaks_peak_2700	.	1.73756	9.6326	8.42773	Promoter	3	8675217	8683612	8396	2	B0523.5	0
B0524.3	chrIII	1883503	1891789	8287	*	H3K27_ikb-1(nr2027)_peaks_peak_3123	.	1.39569	2.97187	1.78593	Promoter	3	1887549	1889682	2134	1	B0524.3	0
B0524.4	chrIII	1883911	1886414	2504	*	H3K27_WT_peaks_peak_2724	.	1.42578	3.27214	1.48724	Promoter	3	1883598	1886209	2612	2	B0524.4	0
B0524.4	chrIII	1884676	1885104	429	*	H3K36_WT_peaks_peak_2359	.	1.28631	1.92127	1.0457	Promoter	3	1883598	1886209	2612	2	B0524.4	1105
B0524.4	chrIII	1884700	1885770	1071	*	H3K36_ikb-1(nr2027)_peaks_peak_2213	.	1.40642	3.00653	2.1193	Promoter	3	1883598	1886209	2612	2	B0524.4	439
B0524.4	chrIII	1883585	1886900	3316	*	H3K27_nfki-1(cer1)_peaks_peak_3085	.	1.39501	3.11252	1.61221	Promoter	3	1883598	1886209	2612	2	B0524.4	0
B0524.6	chrIII	1904063	1909446	5384	*	H3K36_WT_peaks_peak_2361	.	1.65914	6.81593	5.65831	Promoter	3	1902184	1905631	3448	2	B0524.6	0
B0524.6	chrIII	1904055	1911449	7395	*	H3K36_ikb-1(nr2027)_peaks_peak_2215	.	1.76936	8.66671	7.50694	Promoter	3	1902184	1905631	3448	2	B0524.6	0
B0524.6	chrIII	1904043	1911426	7384	*	H3K36_nfki-1(cer1)_peaks_peak_2227	.	1.70709	7.98954	6.87047	Promoter	3	1902184	1905631	3448	2	B0524.6	0
B0524.8	chrIII	1901536	1903106	1571	*	H3K36_WT_peaks_peak_2360	.	1.67614	7.10227	5.9334	Promoter	3	1904447	1904501	55	1	B0524.8	-1341
B0524.8	chrIII	1901444	1903155	1712	*	H3K36_nfki-1(cer1)_peaks_peak_2226	.	1.92015	12.1665	10.8389	Promoter	3	1904447	1904501	55	1	B0524.8	-1292
B0524.8	chrIII	1901336	1903176	1841	*	H3K36_ikb-1(nr2027)_peaks_peak_2214	.	1.92163	11.5995	10.2578	Promoter	3	1904447	1904501	55	1	B0524.8	-1271
B0524.9	chrIII	1888382	1890535	2154	*	H3K27_nfki-1(cer1)_peaks_peak_3086	.	1.33574	2.479	1.29804	Promoter	3	1887727	1887809	83	2	B0524.9	-573
B0524.9	chrIII	1887888	1890444	2557	*	H3K27_WT_peaks_peak_2725	.	1.38374	2.87442	1.30514	Promoter	3	1887727	1887809	83	2	B0524.9	-79
B0545.1	chrIV	99025	101069	2045	*	H3K27_ikb-1(nr2027)_peaks_peak_4008	.	1.31229	2.12461	1.26609	Promoter	4	103444	110151	6708	1	B0545.1b.1	-2375
B0545.1	chrIV	104828	105613	786	*	H3K27_ikb-1(nr2027)_peaks_peak_4009	.	1.28106	1.84424	1.08012	Promoter	4	103444	110151	6708	1	B0545.1b.1	1384
B0545.1	chrIV	100567	100907	341	*	H3K27_nfki-1(cer1)_peaks_peak_3924	.	1.35185	2.66914	1.40137	Promoter	4	103444	110151	6708	1	B0545.1b.1	-2537
B0545.1	chrIV	105474	106097	624	*	H3K36_ikb-1(nr2027)_peaks_peak_3154	.	1.33148	2.24455	1.39585	Promoter	4	103444	110151	6708	1	B0545.1b.1	2030
B0545.3	chrIV	86747	87850	1104	*	H3K27_WT_peaks_peak_3378	.	1.382	2.79969	1.26192	Promoter	4	86875	90082	3208	2	B0545.3	2232
B0545.3	chrIV	86755	87043	289	*	H3K27_ikb-1(nr2027)_peaks_peak_4007	.	1.34376	2.40673	1.44566	3' UTR	4	86875	90082	3208	2	B0545.3	3039
B0545.3	chrIV	86759	87020	262	*	H3K27_nfki-1(cer1)_peaks_peak_3923	.	1.33419	2.43291	1.26958	3' UTR	4	86875	90082	3208	2	B0545.3	3062
B0545.4	chrIV	107322	108441	1120	*	H3K36_WT_peaks_peak_3392	.	1.32973	2.26705	1.3694	Promoter	4	109054	109943	890	2	B0545.4	1502
B0545.4	chrIV	107224	108387	1164	*	H3K36_ikb-1(nr2027)_peaks_peak_3155	.	1.35556	2.5465	1.68283	Promoter	4	109054	109943	890	2	B0545.4	1556
B0545.4	chrIV	109409	110251	843	*	H3K27_ikb-1(nr2027)_peaks_peak_4010	.	1.33422	2.37315	1.42974	Promoter	4	109054	109943	890	2	B0545.4	0
B0545.4	chrIV	107556	108287	732	*	H3K36_nfki-1(cer1)_peaks_peak_3192	.	1.38042	2.86877	1.98259	Promoter	4	109054	109943	890	2	B0545.4	1656
B0546.1	chrIV	3385764	3387036	1273	*	H3K36_WT_peaks_peak_3667	.	1.94621	13.0947	11.4589	Promoter	4	3385907	3386901	995	1	B0546.1.2	0
B0546.1	chrIV	3385757	3387229	1473	*	H3K36_nfki-1(cer1)_peaks_peak_3461	.	1.99969	14.6831	13.1769	Promoter	4	3385907	3386901	995	1	B0546.1.2	0
B0546.1	chrIV	3385703	3387204	1502	*	H3K36_ikb-1(nr2027)_peaks_peak_3439	.	1.88125	13.1433	11.6316	Promoter	4	3385907	3386901	995	1	B0546.1.2	0
B0546.2	chrIV	3369142	3383960	14819	*	H3K36_ikb-1(nr2027)_peaks_peak_3438	.	1.78904	10.0512	8.80146	Promoter	4	3373391	3378129	4739	2	B0546.2.1	0
B0546.2	chrIV	3369237	3384093	14857	*	H3K36_nfki-1(cer1)_peaks_peak_3460	.	1.76202	9.5516	8.35477	Promoter	4	3373391	3378129	4739	2	B0546.2.1	0
B0546.2	chrIV	3369182	3378166	8985	*	H3K36_WT_peaks_peak_3665	.	1.60122	6.79837	5.64366	Promoter	4	3373391	3378129	4739	2	B0546.2.1	0
B0546.3	chrIV	3379178	3384069	4892	*	H3K36_WT_peaks_peak_3666	.	1.61975	6.64532	5.49433	Promoter	4	3378788	3382831	4044	2	B0546.3	0
B0547.1	chrIV	5649508	5655837	6330	*	H3K36_ikb-1(nr2027)_peaks_peak_3524	.	1.71621	8.86467	7.70557	Promoter	4	5649520	5651070	1551	1	B0547.1.1	0
B0547.1	chrIV	5649502	5655889	6388	*	H3K36_nfki-1(cer1)_peaks_peak_3538	.	1.64017	7.64925	6.55362	Promoter	4	5649520	5651070	1551	1	B0547.1.1	0
B0547.10	chrIV	5633389	5645251	11863	*	H3K27_ikb-1(nr2027)_peaks_peak_4630	.	1.37417	2.85436	1.72356	Promoter	4	5641653	5641673	21	2	B0547.10	0
B0547.12	chrIV	5633417	5641524	8108	*	H3K27_nfki-1(cer1)_peaks_peak_4549	.	1.34313	2.63471	1.38274	Promoter	4	5638112	5638132	21	2	B0547.12	0
B0547.13	chrIV	5638386	5640212	1827	*	H3K27_WT_peaks_peak_3919	.	1.38198	2.94743	1.34318	Promoter	4	5639809	5639829	21	1	B0547.13	0
B0547.14	chrIV	5642677	5646391	3715	*	H3K27_nfki-1(cer1)_peaks_peak_4550	.	1.33137	2.64284	1.38368	Promoter	4	5644423	5644443	21	2	B0547.14	0
B0547.16	chrIV	5646365	5647858	1494	*	H3K27_ikb-1(nr2027)_peaks_peak_4631	.	1.31269	2.2909	1.37477	Promoter	4	5647215	5647235	21	2	B0547.16	0
B0547.17	chrIV	5633428	5636976	3549	*	H3K27_WT_peaks_peak_3918	.	1.44906	3.5585	1.61511	Promoter	4	5636701	5636721	21	2	B0547.17	0
B0554.1	chrV	421844	441640	19797	*	H3K27_nfki-1(cer1)_peaks_peak_6143	.	1.38735	3.0412	1.56901	Promoter	5	438402	438675	274	1	B0554.1	0
B0554.1	chrV	422288	441404	19117	*	H3K27_ikb-1(nr2027)_peaks_peak_6062	.	1.42025	3.20194	1.92558	Promoter	5	438402	438675	274	1	B0554.1	0
B0554.1	chrV	438211	441104	2894	*	H3K27_WT_peaks_peak_5441	.	1.43826	3.43046	1.55233	Promoter	5	438402	438675	274	1	B0554.1	0
B0554.2	chrV	434839	436708	1870	*	H3K27_WT_peaks_peak_5440	.	1.43589	3.40991	1.54139	Promoter	5	434769	436727	1959	1	B0554.2	70
B0554.4	chrV	426585	433493	6909	*	H3K27_WT_peaks_peak_5439	.	1.42357	3.25163	1.47959	Promoter	5	430613	433575	2963	1	B0554.4	0
B0554.5	chrV	422069	425016	2948	*	H3K27_WT_peaks_peak_5438	.	1.39531	2.93922	1.32502	Promoter	5	424441	426561	2121	1	B0554.5	0
B0563.1	chrX	9162791	9176390	13600	*	H3K27_nfki-1(cer1)_peaks_peak_10199	.	1.36207	2.77541	1.44505	Promoter	6	9171505	9172147	643	1	B0563.1	0
B0563.1	chrX	9166688	9173381	6694	*	H3K27_WT_peaks_peak_9928	.	1.38917	2.92464	1.33494	Promoter	6	9171505	9172147	643	1	B0563.1	0
B0563.1	chrX	9162856	9184628	21773	*	H3K27_ikb-1(nr2027)_peaks_peak_9663	.	1.39824	2.97905	1.78945	Promoter	6	9171505	9172147	643	1	B0563.1	0
B0563.10	chrX	9164990	9165813	824	*	H3K27_WT_peaks_peak_9927	.	1.37596	2.80306	1.27575	Promoter	6	9166691	9167199	509	2	B0563.10	1386
B0563.11	chrX	9122259	9149441	27183	*	H3K27_ikb-1(nr2027)_peaks_peak_9660	.	1.38251	2.81993	1.69445	Promoter	6	9133917	9133937	21	2	B0563.11	0
B0563.11	chrX	9134408	9135432	1025	*	H3K27_WT_peaks_peak_9920	.	1.38395	2.92334	1.33592	Promoter	6	9133917	9133937	21	2	B0563.11	-471
B0563.11	chrX	9130948	9135481	4534	*	H3K27_nfki-1(cer1)_peaks_peak_10194	.	1.36028	2.73938	1.43296	Promoter	6	9133917	9133937	21	2	B0563.11	0
B0563.12	chrX	9131202	9131599	398	*	H3K27_WT_peaks_peak_9918	.	1.39948	3.11412	1.41689	Promoter	6	9133126	9133208	83	1	B0563.12	-1527
B0563.12	chrX	9132521	9133433	913	*	H3K27_WT_peaks_peak_9919	.	1.3575	2.67848	1.21567	Promoter	6	9133126	9133208	83	1	B0563.12	0
B0563.14	chrX	9136465	9140445	3981	*	H3K27_nfki-1(cer1)_peaks_peak_10195	.	1.37448	2.9247	1.52255	Promoter	6	9139919	9140055	137	2	B0563.14	0
B0563.15	chrX	9141521	9143012	1492	*	H3K27_WT_peaks_peak_9922	.	1.42163	3.25933	1.49207	Promoter	6	9141281	9141460	180	2	B0563.15	-61
B0563.15	chrX	9141362	9145458	4097	*	H3K27_nfki-1(cer1)_peaks_peak_10196	.	1.36602	2.83607	1.47721	Promoter	6	9141281	9141460	180	2	B0563.15	0
B0563.17	chrX	9139555	9140016	462	*	H3K27_WT_peaks_peak_9921	.	1.4754	3.87384	1.76731	Promoter	6	9139919	9140055	137	1	B0563.17	0
B0563.2	chrX	9160218	9162013	1796	*	H3K27_ikb-1(nr2027)_peaks_peak_9662	.	1.32201	2.18822	1.30465	Promoter	6	9163107	9165912	2806	1	B0563.2	-1094
B0563.2	chrX	9158610	9161902	3293	*	H3K27_nfki-1(cer1)_peaks_peak_10198	.	1.35023	2.6265	1.37575	Promoter	6	9163107	9165912	2806	1	B0563.2	-1205
B0563.2	chrX	9162769	9164040	1272	*	H3K27_WT_peaks_peak_9926	.	1.39014	2.97707	1.3642	Promoter	6	9163107	9165912	2806	1	B0563.2	0
B0563.4	chrX	9147918	9149119	1202	*	H3K27_WT_peaks_peak_9924	.	1.39442	3.02733	1.38061	Promoter	6	9150635	9160597	9963	1	B0563.4.1	-1516
B0563.4	chrX	9151860	9152391	532	*	H3K36_WT_peaks_peak_5432	.	1.3361	2.30702	1.40629	Promoter	6	9150637	9160359	9723	1	B0563.4.2	1223
B0563.5	chrX	9147751	9148342	592	*	H3K27_nfki-1(cer1)_peaks_peak_10197	.	1.30328	2.24689	1.17832	Promoter	6	9146059	9147498	1440	1	B0563.5	1692
B0563.5	chrX	9143888	9145608	1721	*	H3K27_WT_peaks_peak_9923	.	1.36741	2.71015	1.22236	Promoter	6	9146059	9147498	1440	1	B0563.5	-451
B0563.7	chrX	9152287	9152565	279	*	H3K36_ikb-1(nr2027)_peaks_peak_5166	.	1.31842	2.20747	1.36233	Promoter	6	9152378	9154127	1750	2	B0563.7	1562
B0563.7	chrX	9157158	9157797	640	*	H3K27_WT_peaks_peak_9925	.	1.34926	2.45635	1.0888	Intron	6	9152378	9154127	1750	2	B0563.7	-3031
B0563.7	chrX	9157585	9158423	839	*	H3K27_ikb-1(nr2027)_peaks_peak_9661	.	1.28848	1.89775	1.11973	Intron	6	9152378	9154127	1750	2	B0563.7	-3458
B0563.8	chrX	9174303	9184545	10243	*	H3K27_WT_peaks_peak_9929	.	1.44618	3.51636	1.59575	Promoter	6	9173628	9174433	806	2	B0563.8	0
B0564.1	chrIV	13091026	13108442	17417	*	H3K36_ikb-1(nr2027)_peaks_peak_3920	.	1.95834	13.2075	11.7236	Promoter	4	13098954	13100592	1639	1	B0564.1b.1	0
B0564.1	chrIV	13090822	13108415	17594	*	H3K36_nfki-1(cer1)_peaks_peak_3950	.	1.99106	13.9336	12.4536	Promoter	4	13098954	13100592	1639	1	B0564.1b.1	0
B0564.1	chrIV	13090948	13108518	17571	*	H3K36_WT_peaks_peak_4169	.	1.88029	10.927	9.48608	Promoter	4	13098954	13100592	1639	1	B0564.1b.1	0
B0564.10	chrIV	13116775	13122608	5834	*	H3K27_ikb-1(nr2027)_peaks_peak_5377	.	1.42657	3.27789	1.97265	Promoter	4	13119072	13124363	5292	1	B0564.10a	0
B0564.10	chrIV	13116762	13117541	780	*	H3K27_nfki-1(cer1)_peaks_peak_5406	.	1.42317	3.47091	1.79059	Promoter	4	13119072	13124363	5292	1	B0564.10a	-1531
B0564.10	chrIV	13118710	13121923	3214	*	H3K27_nfki-1(cer1)_peaks_peak_5407	.	1.3716	2.84531	1.47979	Promoter	4	13119072	13124363	5292	1	B0564.10a	0
B0564.12	chrIV	13124786	13125350	565	*	H3K27_ikb-1(nr2027)_peaks_peak_5378	.	1.34541	2.42801	1.4627	Distal Intergenic	4	13120770	13120790	21	2	B0564.12	-3996
B0564.12	chrIV	13124779	13125335	557	*	H3K27_nfki-1(cer1)_peaks_peak_5408	.	1.37408	2.87141	1.50257	Distal Intergenic	4	13120770	13120790	21	2	B0564.12	-3989
B0564.12	chrIV	13119563	13121977	2415	*	H3K27_WT_peaks_peak_4872	.	1.38253	2.80208	1.2653	Promoter	4	13120770	13120790	21	2	B0564.12	0
B0564.3	chrIV	13109548	13110634	1087	*	H3K27_WT_peaks_peak_4870	.	1.37101	2.67954	1.20249	Promoter	4	13108116	13109775	1660	2	B0564.3.1	0
B0564.3	chrIV	13110368	13110958	591	*	H3K27_nfki-1(cer1)_peaks_peak_5404	.	1.30298	2.14147	1.11311	Promoter	4	13108116	13109775	1660	2	B0564.3.1	-593
B0564.3	chrIV	13109250	13110098	849	*	H3K27_ikb-1(nr2027)_peaks_peak_5375	.	1.37823	2.68915	1.61902	Promoter	4	13108116	13109775	1660	2	B0564.3.1	0
B0564.4	chrIV	13112707	13113261	555	*	H3K27_WT_peaks_peak_4871	.	1.45756	3.60924	1.64224	Promoter	4	13111496	13113058	1563	2	B0564.4	0
B0564.4	chrIV	13112725	13113416	692	*	H3K27_nfki-1(cer1)_peaks_peak_5405	.	1.30852	2.25367	1.18365	Promoter	4	13111496	13113058	1563	2	B0564.4	0
B0564.4	chrIV	13111229	13113501	2273	*	H3K27_ikb-1(nr2027)_peaks_peak_5376	.	1.36676	2.70542	1.63021	Promoter	4	13111496	13113058	1563	2	B0564.4	0
B0564.6	chrIV	13126549	13127791	1243	*	H3K27_ikb-1(nr2027)_peaks_peak_5379	.	1.3178	2.18253	1.30405	Promoter	4	13129628	13133206	3579	1	B0564.6a	-1837
B0564.6	chrIV	13126491	13127297	807	*	H3K27_nfki-1(cer1)_peaks_peak_5409	.	1.34025	2.52627	1.3228	Promoter	4	13129628	13133206	3579	1	B0564.6a	-2331
BE0003N10.1	chrIII	1026636	1038669	12034	*	H3K36_ikb-1(nr2027)_peaks_peak_2140	.	1.70626	7.72767	6.60594	Promoter	3	1037499	1046264	8766	1	BE0003N10.1	0
BE0003N10.1	chrIII	1034078	1038417	4340	*	H3K36_WT_peaks_peak_2297	.	1.66341	6.64072	5.49665	Promoter	3	1037499	1046264	8766	1	BE0003N10.1	0
BE0003N10.1	chrIII	1026659	1038557	11899	*	H3K36_nfki-1(cer1)_peaks_peak_2159	.	1.67142	7.39206	6.28961	Promoter	3	1037499	1046264	8766	1	BE0003N10.1	0
BE0003N10.3	chrIII	1057601	1057946	346	*	H3K36_nfki-1(cer1)_peaks_peak_2162	.	1.31987	2.34797	1.48903	Promoter	3	1046238	1060000	13763	2	BE0003N10.3	2054
BE0003N10.3	chrIII	1057545	1057852	308	*	H3K36_ikb-1(nr2027)_peaks_peak_2143	.	1.4923	4.15695	3.21848	Promoter	3	1046238	1060000	13763	2	BE0003N10.3	2148
BE0003N10.t1	chrIII	1040055	1040686	632	*	H3K36_nfki-1(cer1)_peaks_peak_2160	.	1.36733	2.7436	1.86427	Promoter	3	1040666	1040736	71	1	BE0003N10.t1	0
BE0003N10.t1	chrIII	1040170	1040604	435	*	H3K36_ikb-1(nr2027)_peaks_peak_2141	.	1.38616	2.78413	1.9071	Promoter	3	1040666	1040736	71	1	BE0003N10.t1	-62
BE0003N10.t1	chrIII	1040199	1040669	471	*	H3K36_WT_peaks_peak_2298	.	1.30578	2.01529	1.13306	Promoter	3	1040666	1040736	71	1	BE0003N10.t1	0
BE0003N10.t4	chrIII	1043907	1044286	380	*	H3K36_nfki-1(cer1)_peaks_peak_2161	.	1.52712	4.63824	3.67375	Promoter	3	1044987	1045057	71	1	BE0003N10.t4	-701
BE0003N10.t4	chrIII	1043621	1044421	801	*	H3K36_ikb-1(nr2027)_peaks_peak_2142	.	1.42153	3.15557	2.26086	Promoter	3	1044987	1045057	71	1	BE0003N10.t4	-566
BE0003N10.t4	chrIII	1043918	1044207	290	*	H3K36_WT_peaks_peak_2299	.	1.41986	3.18319	2.22884	Promoter	3	1044987	1045057	71	1	BE0003N10.t4	-780
BE10.1	chrIII	12791708	12792861	1154	*	H3K27_nfki-1(cer1)_peaks_peak_3849	.	1.3665	2.7796	1.4502	Promoter	3	12787578	12789376	1799	2	BE10.1	-2332
BE10.1	chrIII	12786860	12788273	1414	*	H3K27_ikb-1(nr2027)_peaks_peak_3924	.	1.32816	2.24025	1.33578	Promoter	3	12787578	12789376	1799	2	BE10.1	1103
BE10.2	chrIII	12799017	12799379	363	*	H3K27_WT_peaks_peak_3324	.	1.35421	2.53896	1.13391	Promoter	3	12793283	12798056	4774	2	BE10.2	-961
BE10.2	chrIII	12794490	12794784	295	*	H3K27_nfki-1(cer1)_peaks_peak_3850	.	1.30752	2.18988	1.14067	Intron	3	12793283	12798056	4774	2	BE10.2	3272
BE10.2	chrIII	12791556	12797976	6421	*	H3K27_ikb-1(nr2027)_peaks_peak_3925	.	1.3719	2.70819	1.6226	Promoter	3	12793283	12798056	4774	2	BE10.2	80
BE10.3	chrIII	12807485	12807908	424	*	H3K27_nfki-1(cer1)_peaks_peak_3852	.	1.31156	2.21323	1.15566	Promoter	3	12807990	12811549	3560	1	BE10.3	-82
BE10.3	chrIII	12808776	12809512	737	*	H3K27_nfki-1(cer1)_peaks_peak_3853	.	1.3758	2.89051	1.50378	Promoter	3	12807990	12811549	3560	1	BE10.3	786
BE10.3	chrIII	12808952	12809672	721	*	H3K27_WT_peaks_peak_3325	.	1.35546	2.52722	1.1278	Promoter	3	12807990	12811549	3560	1	BE10.3	962
BE10.3	chrIII	12809018	12809578	561	*	H3K27_ikb-1(nr2027)_peaks_peak_3928	.	1.30166	2.00531	1.18259	Promoter	3	12807990	12811549	3560	1	BE10.3	1028
BE10.4	chrIII	12810841	12811296	456	*	H3K27_ikb-1(nr2027)_peaks_peak_3929	.	1.43188	3.40862	2.04766	Promoter	3	12813414	12816697	3284	1	BE10.4	-2118
BE10.4	chrIII	12810507	12811268	762	*	H3K27_nfki-1(cer1)_peaks_peak_3854	.	1.37064	2.87122	1.49549	Promoter	3	12813414	12816697	3284	1	BE10.4	-2146
BE10.5	chrIII	12806167	12806370	204	*	H3K27_ikb-1(nr2027)_peaks_peak_3927	.	1.36254	2.52826	1.52093	Promoter	3	12806126	12806711	586	2	BE10.5.2	341
BE10.7	chrIII	12800763	12803288	2526	*	H3K27_ikb-1(nr2027)_peaks_peak_3926	.	1.33374	2.30839	1.38269	Promoter	3	12801671	12801820	150	1	BE10.7	0
BE10.7	chrIII	12802858	12803309	452	*	H3K27_nfki-1(cer1)_peaks_peak_3851	.	1.32586	2.34829	1.22799	Promoter	3	12801671	12801820	150	1	BE10.7	1187
C01A2.1	chrI	13409286	13410858	1573	*	H3K27_ikb-1(nr2027)_peaks_peak_1117	.	1.36099	2.58442	1.55803	Promoter	1	13408786	13410498	1713	2	C01A2.1.2	0
C01A2.10	chrI	13374293	13381882	7590	*	H3K27_ikb-1(nr2027)_peaks_peak_1113	.	1.38287	2.82145	1.7058	Promoter	1	13381576	13381631	56	2	C01A2.10	0
C01A2.2	chrI	13397459	13397876	418	*	H3K27_ikb-1(nr2027)_peaks_peak_1115	.	1.33391	2.28767	1.36693	Promoter	1	13398039	13398469	431	1	C01A2.2b	-163
C01A2.2	chrI	13398786	13400067	1282	*	H3K27_nfki-1(cer1)_peaks_peak_1006	.	1.35507	2.65168	1.38673	Promoter	1	13398039	13398469	431	1	C01A2.2b	747
C01A2.3	chrI	13384867	13394239	9373	*	H3K36_ikb-1(nr2027)_peaks_peak_1057	.	1.74295	9.22425	8.00973	Promoter	1	13387806	13391439	3634	1	C01A2.3.1	0
C01A2.3	chrI	13384918	13394241	9324	*	H3K36_nfki-1(cer1)_peaks_peak_1061	.	1.76584	9.92404	8.69023	Promoter	1	13387806	13391439	3634	1	C01A2.3.1	0
C01A2.3	chrI	13384752	13394151	9400	*	H3K36_WT_peaks_peak_1125	.	1.7278	8.97235	7.63065	Promoter	1	13387806	13391439	3634	1	C01A2.3.1	0
C01A2.5	chrI	13383579	13383801	223	*	H3K36_WT_peaks_peak_1124	.	1.31698	2.11256	1.22408	Promoter	1	13384741	13387073	2333	1	C01A2.5	-940
C01A2.5	chrI	13383350	13383898	549	*	H3K27_ikb-1(nr2027)_peaks_peak_1114	.	1.37126	2.69926	1.63893	Promoter	1	13384741	13387073	2333	1	C01A2.5	-843
C01A2.5	chrI	13383534	13383823	290	*	H3K27_WT_peaks_peak_826	.	1.45713	3.60056	1.63689	Promoter	1	13384741	13387073	2333	1	C01A2.5	-918
C01A2.6	chrI	13379495	13380311	817	*	H3K27_WT_peaks_peak_825	.	1.40696	3.08563	1.39268	Promoter	1	13379906	13384360	4455	1	C01A2.6	0
C01A2.6	chrI	13378229	13379853	1625	*	H3K36_ikb-1(nr2027)_peaks_peak_1056	.	1.31083	2.05595	1.21773	Promoter	1	13379906	13384360	4455	1	C01A2.6	-53
C01A2.7	chrI	13398686	13403387	4702	*	H3K27_ikb-1(nr2027)_peaks_peak_1116	.	1.39136	2.9296	1.76853	Promoter	1	13402436	13404088	1653	1	C01A2.7.1	0
C01A2.7	chrI	13402042	13403302	1261	*	H3K27_WT_peaks_peak_827	.	1.38007	2.77162	1.24998	Promoter	1	13402436	13404088	1653	1	C01A2.7.1	0
C01A2.7	chrI	13402881	13403587	707	*	H3K27_nfki-1(cer1)_peaks_peak_1007	.	1.36853	2.82088	1.4665	Promoter	1	13402438	13404039	1602	1	C01A2.7.2	443
C01A2.8	chrI	13409296	13409851	556	*	H3K27_nfki-1(cer1)_peaks_peak_1008	.	1.38852	3.08205	1.5997	Promoter	1	13408663	13408686	24	1	C01A2.8	633
C01A2.8	chrI	13409287	13409554	268	*	H3K36_ikb-1(nr2027)_peaks_peak_1058	.	1.29953	1.97394	1.1401	Promoter	1	13408663	13408686	24	1	C01A2.8	624
C01A2.9	chrI	13374327	13378567	4241	*	H3K27_WT_peaks_peak_824	.	1.44012	3.44654	1.56657	Promoter	1	13376865	13377338	474	1	C01A2.9	0
C01A2.9	chrI	13374326	13379636	5311	*	H3K27_nfki-1(cer1)_peaks_peak_1005	.	1.38231	2.99098	1.55424	Promoter	1	13376865	13377338	474	1	C01A2.9	0
C01B10.1	chrIV	6617221	6618369	1149	*	H3K36_nfki-1(cer1)_peaks_peak_3586	.	1.41681	3.42924	2.51796	Promoter	4	6613907	6618487	4581	2	C01B10.1	118
C01B10.1	chrIV	6617342	6618290	949	*	H3K27_WT_peaks_peak_4071	.	1.36684	2.73007	1.24729	Promoter	4	6613907	6618487	4581	2	C01B10.1	197
C01B10.1	chrIV	6617288	6618474	1187	*	H3K36_WT_peaks_peak_3794	.	1.55373	5.10201	4.04684	Promoter	4	6613907	6618487	4581	2	C01B10.1	13
C01B10.1	chrIV	6617622	6618112	491	*	H3K27_nfki-1(cer1)_peaks_peak_4689	.	1.29654	2.15591	1.12638	Promoter	4	6613907	6618487	4581	2	C01B10.1	375
C01B10.10	chrIV	6628071	6628766	696	*	H3K27_ikb-1(nr2027)_peaks_peak_4776	.	1.34305	2.59641	1.58037	Promoter	4	6624360	6627981	3622	2	C01B10.10	-90
C01B10.11	chrIV	6655349	6660274	4926	*	H3K27_ikb-1(nr2027)_peaks_peak_4780	.	1.3597	2.79735	1.68437	Promoter	4	6657968	6660425	2458	1	C01B10.11	0
C01B10.11	chrIV	6656289	6659640	3352	*	H3K27_nfki-1(cer1)_peaks_peak_4695	.	1.31703	2.46099	1.29343	Promoter	4	6657968	6660425	2458	1	C01B10.11	0
C01B10.12	chrIV	6641483	6647223	5741	*	H3K27_ikb-1(nr2027)_peaks_peak_4778	.	1.34706	2.56339	1.54684	Promoter	4	6642301	6642321	21	1	C01B10.12	0
C01B10.12	chrIV	6641527	6643855	2329	*	H3K27_nfki-1(cer1)_peaks_peak_4691	.	1.36375	2.94353	1.54175	Promoter	4	6642301	6642321	21	1	C01B10.12	0
C01B10.12	chrIV	6641588	6643864	2277	*	H3K27_WT_peaks_peak_4074	.	1.41667	3.2747	1.4951	Promoter	4	6642301	6642321	21	1	C01B10.12	0
C01B10.15	chrIV	6639206	6640222	1017	*	H3K27_WT_peaks_peak_4073	.	1.3343	2.49569	1.1209	Promoter	4	6640014	6640034	21	2	C01B10.15	0
C01B10.17	chrIV	6648515	6653891	5377	*	H3K27_ikb-1(nr2027)_peaks_peak_4779	.	1.34573	2.5518	1.54282	Promoter	4	6653168	6653188	21	2	C01B10.17	0
C01B10.17	chrIV	6653599	6653802	204	*	H3K27_nfki-1(cer1)_peaks_peak_4694	.	1.31965	2.45864	1.29878	Promoter	4	6653168	6653188	21	2	C01B10.17	-411
C01B10.19	chrIV	6650893	6652791	1899	*	H3K27_nfki-1(cer1)_peaks_peak_4693	.	1.34163	2.72084	1.43414	Promoter	4	6651467	6651487	21	1	C01B10.19	0
C01B10.19	chrIV	6647997	6652761	4765	*	H3K27_WT_peaks_peak_4076	.	1.36214	2.7442	1.24917	Promoter	4	6651467	6651487	21	1	C01B10.19	0
C01B10.24	chrIV	6619852	6621363	1512	*	H3K27_ikb-1(nr2027)_peaks_peak_4772	.	1.43341	3.50298	2.1103	Promoter	4	6620393	6620413	21	2	C01B10.24	0
C01B10.24	chrIV	6619602	6619889	288	*	H3K27_WT_peaks_peak_4072	.	1.40958	3.46954	1.57922	Promoter	4	6620393	6620413	21	2	C01B10.24	524
C01B10.24	chrIV	6619562	6621287	1726	*	H3K27_nfki-1(cer1)_peaks_peak_4690	.	1.34596	2.69469	1.41618	Promoter	4	6620393	6620413	21	2	C01B10.24	0
C01B10.30	chrIV	6625457	6626473	1017	*	H3K27_ikb-1(nr2027)_peaks_peak_4775	.	1.30562	2.15539	1.28798	Promoter	4	6626520	6626540	21	2	C01B10.30	67
C01B10.33	chrIV	6624074	6624571	498	*	H3K27_ikb-1(nr2027)_peaks_peak_4774	.	1.26983	1.86433	1.09871	Promoter	4	6624883	6624903	21	2	C01B10.33	332
C01B10.36	chrIV	6646217	6649933	3717	*	H3K27_nfki-1(cer1)_peaks_peak_4692	.	1.31584	2.44865	1.28426	Promoter	4	6648284	6648304	21	1	C01B10.36	0
C01B10.38	chrIV	6622634	6623238	605	*	H3K27_ikb-1(nr2027)_peaks_peak_4773	.	1.32719	2.38536	1.4382	Promoter	4	6623239	6623259	21	2	C01B10.38	21
C01B10.45	chrIV	6645244	6645531	288	*	H3K27_WT_peaks_peak_4075	.	1.4254	3.30384	1.52898	Promoter	4	6645857	6645990	134	1	C01B10.45	-326
C01B10.6	chrIV	6640043	6640353	311	*	H3K27_ikb-1(nr2027)_peaks_peak_4777	.	1.2533	1.78465	1.04326	Promoter	4	6640150	6645125	4976	1	C01B10.6a.1	0
C01B10.8	chrIV	6632275	6638227	5953	*	H3K36_ikb-1(nr2027)_peaks_peak_3571	.	2.00957	14.4157	12.8855	Promoter	4	6635028	6638147	3120	1	C01B10.8.1	0
C01B10.8	chrIV	6632249	6638236	5988	*	H3K36_nfki-1(cer1)_peaks_peak_3587	.	2.02779	15.4166	13.8614	Promoter	4	6635028	6638147	3120	1	C01B10.8.1	0
C01B10.8	chrIV	6632376	6638272	5897	*	H3K36_WT_peaks_peak_3795	.	1.86539	11.2965	9.83838	Promoter	4	6635028	6638147	3120	1	C01B10.8.1	0
C01B12.2	chrII	19654	21996	2343	*	H3K36_WT_peaks_peak_1295	.	1.57374	5.29599	4.22913	Promoter	2	19538	22170	2633	1	C01B12.2	116
C01B12.2	chrII	20485	21911	1427	*	H3K36_nfki-1(cer1)_peaks_peak_1223	.	1.48202	4.26834	3.32263	Promoter	2	19538	22170	2633	1	C01B12.2	947
C01B12.2	chrII	20572	21838	1267	*	H3K36_ikb-1(nr2027)_peaks_peak_1233	.	1.49511	4.36704	3.4206	Promoter	2	19538	22170	2633	1	C01B12.2	1034
C01B12.3	chrII	6428	15833	9406	*	H3K27_nfki-1(cer1)_peaks_peak_1152	.	1.38281	2.98259	1.55213	Promoter	2	12985	16001	3017	1	C01B12.3	0
C01B12.3	chrII	11624	13686	2063	*	H3K27_WT_peaks_peak_938	.	1.40383	3.04367	1.3853	Promoter	2	12985	16001	3017	1	C01B12.3	0
C01B12.3	chrII	6426	15875	9450	*	H3K27_ikb-1(nr2027)_peaks_peak_1280	.	1.43542	3.42272	2.05901	Promoter	2	12985	16001	3017	1	C01B12.3	0
C01B12.4	chrII	6469	10672	4204	*	H3K27_WT_peaks_peak_937	.	1.42483	3.27925	1.48673	Promoter	2	6664	9233	2570	1	C01B12.4	0
C01B12.8	chrII	24841	25705	865	*	H3K36_ikb-1(nr2027)_peaks_peak_1234	.	1.45019	4.35465	3.40857	Promoter	2	23881	25435	1555	1	C01B12.8	960
C01B12.8	chrII	24818	25667	850	*	H3K36_nfki-1(cer1)_peaks_peak_1224	.	1.43773	4.06775	3.12919	Promoter	2	23881	25435	1555	1	C01B12.8	937
C01B12.8	chrII	24839	25593	755	*	H3K36_WT_peaks_peak_1296	.	1.51243	4.84773	3.80543	Promoter	2	23881	25435	1555	1	C01B12.8	958
C01B12.9	chrII	2837	4777	1941	*	H3K36_nfki-1(cer1)_peaks_peak_1222	.	1.42709	3.57745	2.66181	Promoter	2	5129	5483	355	1	C01B12.9	-352
C01B12.9	chrII	2820	4663	1844	*	H3K36_WT_peaks_peak_1294	.	1.41218	3.19104	2.23899	Promoter	2	5129	5483	355	1	C01B12.9	-466
C01B12.9	chrII	3543	4684	1142	*	H3K36_ikb-1(nr2027)_peaks_peak_1232	.	1.35926	2.61332	1.74711	Promoter	2	5129	5483	355	1	C01B12.9	-445
C01B7.1	chrV	8786812	8789235	2424	*	H3K36_nfki-1(cer1)_peaks_peak_4408	.	1.49222	4.37756	3.42741	Promoter	5	8786556	8792753	6198	1	C01B7.1a.1	256
C01B7.1	chrV	8787245	8787724	480	*	H3K27_nfki-1(cer1)_peaks_peak_7304	.	1.30794	2.19793	1.14677	Promoter	5	8786556	8792753	6198	1	C01B7.1a.1	689
C01B7.1	chrV	8786788	8788634	1847	*	H3K36_WT_peaks_peak_4646	.	1.48447	4.14096	3.13614	Promoter	5	8786556	8792753	6198	1	C01B7.1a.1	232
C01B7.1	chrV	8786774	8788495	1722	*	H3K36_ikb-1(nr2027)_peaks_peak_4369	.	1.50448	4.34668	3.40057	Promoter	5	8786556	8792753	6198	1	C01B7.1a.1	218
C01B7.11	chrV	8811261	8813040	1780	*	H3K27_nfki-1(cer1)_peaks_peak_7307	.	1.36016	2.71436	1.41941	Exon	5	8808183	8808329	147	1	C01B7.11	3078
C01B7.11	chrV	8801211	8809342	8132	*	H3K27_ikb-1(nr2027)_peaks_peak_7082	.	1.37805	2.86359	1.72932	Promoter	5	8808183	8808329	147	1	C01B7.11	0
C01B7.11	chrV	8811221	8813069	1849	*	H3K27_ikb-1(nr2027)_peaks_peak_7083	.	1.40782	3.10322	1.88164	Exon	5	8808183	8808329	147	1	C01B7.11	3038
C01B7.11	chrV	8811325	8812846	1522	*	H3K27_WT_peaks_peak_6752	.	1.40443	3.03946	1.37668	Exon	5	8808183	8808329	147	1	C01B7.11	3142
C01B7.11	chrV	8806078	8809361	3284	*	H3K27_nfki-1(cer1)_peaks_peak_7306	.	1.41613	3.48126	1.74624	Promoter	5	8808183	8808329	147	1	C01B7.11	0
C01B7.11	chrV	8804180	8807323	3144	*	H3K27_WT_peaks_peak_6750	.	1.37855	2.81146	1.27745	Promoter	5	8808183	8808329	147	1	C01B7.11	-860
C01B7.11	chrV	8808338	8809352	1015	*	H3K27_WT_peaks_peak_6751	.	1.36829	2.66253	1.19612	Promoter	5	8808183	8808329	147	1	C01B7.11	155
C01B7.11	chrV	8811247	8813100	1854	*	H3K36_nfki-1(cer1)_peaks_peak_4411	.	1.4274	3.46494	2.55226	Exon	5	8808183	8808329	147	1	C01B7.11	3064
C01B7.11	chrV	8811212	8812804	1593	*	H3K36_ikb-1(nr2027)_peaks_peak_4373	.	1.45908	3.7764	2.85748	Exon	5	8808183	8808329	147	1	C01B7.11	3029
C01B7.11	chrV	8805746	8809354	3609	*	H3K36_WT_peaks_peak_4648	.	1.43888	3.44461	2.47687	Promoter	5	8808183	8808329	147	1	C01B7.11	0
C01B7.11	chrV	8811258	8813117	1860	*	H3K36_WT_peaks_peak_4649	.	1.40967	3.07585	2.12877	Exon	5	8808183	8808329	147	1	C01B7.11	3075
C01B7.11	chrV	8805759	8809365	3607	*	H3K36_ikb-1(nr2027)_peaks_peak_4372	.	1.48847	4.10135	3.16545	Promoter	5	8808183	8808329	147	1	C01B7.11	0
C01B7.11	chrV	8805672	8809423	3752	*	H3K36_nfki-1(cer1)_peaks_peak_4410	.	1.43779	3.64503	2.72608	Promoter	5	8808183	8808329	147	1	C01B7.11	0
C01B7.12	chrV	8800905	8805276	4372	*	H3K27_nfki-1(cer1)_peaks_peak_7305	.	1.34833	2.69511	1.41546	Promoter	5	8801225	8801370	146	2	C01B7.12	0
C01B7.4	chrV	8793821	8794358	538	*	H3K27_ikb-1(nr2027)_peaks_peak_7080	.	1.28583	1.91668	1.13113	Promoter	5	8792674	8795545	2872	2	C01B7.4	1187
C01B7.4	chrV	8790840	8795064	4225	*	H3K36_nfki-1(cer1)_peaks_peak_4409	.	1.38238	3.07494	2.18086	Promoter	5	8792674	8795545	2872	2	C01B7.4	481
C01B7.4	chrV	8793115	8795151	2037	*	H3K36_ikb-1(nr2027)_peaks_peak_4371	.	1.36763	2.73067	1.85856	Promoter	5	8792674	8795545	2872	2	C01B7.4	394
C01B7.4	chrV	8790908	8792269	1362	*	H3K36_ikb-1(nr2027)_peaks_peak_4370	.	1.4299	3.40916	2.50506	Exon	5	8792674	8795545	2872	2	C01B7.4	3276
C01B7.4	chrV	8790960	8795184	4225	*	H3K36_WT_peaks_peak_4647	.	1.41703	3.38077	2.41912	Promoter	5	8792674	8795545	2872	2	C01B7.4	361
C01B7.9	chrV	8795802	8796532	731	*	H3K27_ikb-1(nr2027)_peaks_peak_7081	.	1.30816	2.18855	1.30998	Promoter	5	8796346	8796535	190	1	C01B7.9	0
C01B9.1	chrII	13770650	13771366	717	*	H3K27_ikb-1(nr2027)_peaks_peak_2787	.	1.31241	2.11031	1.25621	Promoter	2	13771506	13778956	7451	1	C01B9.1b	-140
C01B9.1	chrII	13772274	13773487	1214	*	H3K27_ikb-1(nr2027)_peaks_peak_2788	.	1.33462	2.29962	1.37643	Promoter	2	13772368	13778929	6562	1	C01B9.1a	0
C01B9.1	chrII	13772273	13772977	705	*	H3K27_WT_peaks_peak_2499	.	1.37326	2.69742	1.21294	Promoter	2	13772368	13778929	6562	1	C01B9.1a	0
C01B9.3	chrII	13779221	13780638	1418	*	H3K27_ikb-1(nr2027)_peaks_peak_2789	.	1.30876	2.07232	1.22901	Promoter	2	13779144	13779633	490	1	C01B9.3	77
C01B9.4	chrII	13784465	13784744	280	*	H3K27_nfki-1(cer1)_peaks_peak_2780	.	1.35067	2.66641	1.40986	Promoter	2	13770770	13783947	13178	2	C01B9.4	-518
C01B9.4	chrII	13782439	13783707	1269	*	H3K27_ikb-1(nr2027)_peaks_peak_2790	.	1.38865	2.90199	1.75216	Promoter	2	13770770	13783947	13178	2	C01B9.4	240
C01B9.4	chrII	13784716	13785108	393	*	H3K27_ikb-1(nr2027)_peaks_peak_2791	.	1.31337	2.10284	1.24575	Promoter	2	13770770	13783947	13178	2	C01B9.4	-769
C01B9.6	chrII	13786137	13788231	2095	*	H3K27_ikb-1(nr2027)_peaks_peak_2792	.	1.33636	2.31831	1.38692	Promoter	2	13788828	13788977	150	2	C01B9.6	746
C01B9.6	chrII	13789337	13789574	238	*	H3K27_ikb-1(nr2027)_peaks_peak_2793	.	1.31335	2.1165	1.25597	Promoter	2	13788828	13788977	150	2	C01B9.6	-360
C01C10.1	chrX	7430564	7439689	9126	*	H3K27_ikb-1(nr2027)_peaks_peak_9435	.	1.36202	2.58942	1.56083	Promoter	6	7431425	7433490	2066	1	C01C10.1	0
C01C10.1	chrX	7430516	7431923	1408	*	H3K27_nfki-1(cer1)_peaks_peak_9944	.	1.32206	2.32698	1.21779	Promoter	6	7431425	7433490	2066	1	C01C10.1	0
C01C10.1	chrX	7431351	7431971	621	*	H3K27_WT_peaks_peak_9610	.	1.38045	2.85106	1.29905	Promoter	6	7431425	7433490	2066	1	C01C10.1	0
C01C10.2	chrX	7436653	7438426	1774	*	H3K27_nfki-1(cer1)_peaks_peak_9946	.	1.32954	2.4692	1.3015	Promoter	6	7435752	7437908	2157	2	C01C10.2b	0
C01C10.3	chrX	7446383	7448302	1920	*	H3K27_ikb-1(nr2027)_peaks_peak_9437	.	1.38987	2.91321	1.76353	Distal Intergenic	6	7439354	7442534	3181	2	C01C10.3.1	-3849
C01C10.3	chrX	7446796	7448286	1491	*	H3K27_nfki-1(cer1)_peaks_peak_9947	.	1.33929	2.63418	1.38858	Distal Intergenic	6	7439354	7442534	3181	2	C01C10.3.1	-4262
C01C10.3	chrX	7440499	7440778	280	*	H3K27_ikb-1(nr2027)_peaks_peak_9436	.	1.31165	2.12672	1.27005	Promoter	6	7439681	7442532	2852	2	C01C10.3.2	1754
C01C10.4	chrX	7433084	7435707	2624	*	H3K27_nfki-1(cer1)_peaks_peak_9945	.	1.33842	2.53635	1.33626	Promoter	6	7433587	7435662	2076	1	C01C10.4	0
C01C10.4	chrX	7434127	7436837	2711	*	H3K27_WT_peaks_peak_9612	.	1.36909	2.75752	1.25781	Promoter	6	7433587	7435662	2076	1	C01C10.4	540
C01C10.4	chrX	7433066	7433286	221	*	H3K27_WT_peaks_peak_9611	.	1.41999	3.26459	1.50266	Promoter	6	7433587	7435662	2076	1	C01C10.4	-301
C01C10.5	chrX	7428839	7429533	695	*	H3K27_WT_peaks_peak_9609	.	1.35146	2.64348	1.19505	Promoter	6	7427309	7427459	151	1	C01C10.5	1530
C01C10.5	chrX	7422497	7429620	7124	*	H3K27_ikb-1(nr2027)_peaks_peak_9434	.	1.39261	2.90664	1.75228	Promoter	6	7427309	7427459	151	1	C01C10.5	0
C01C10.5	chrX	7403995	7429276	25282	*	H3K27_nfki-1(cer1)_peaks_peak_9943	.	1.36015	2.73343	1.4258	Promoter	6	7427309	7427459	151	1	C01C10.5	0
C01C4.1	chrX	3724185	3728569	4385	*	H3K27_ikb-1(nr2027)_peaks_peak_8984	.	1.38399	2.80606	1.69407	Promoter	6	3727560	3728424	865	1	C01C4.1	0
C01C4.1	chrX	3725336	3728460	3125	*	H3K27_WT_peaks_peak_9005	.	1.42495	3.25783	1.46883	Promoter	6	3727560	3728424	865	1	C01C4.1	0
C01C4.1	chrX	3724560	3728558	3999	*	H3K27_nfki-1(cer1)_peaks_peak_9396	.	1.38198	2.98267	1.5461	Promoter	6	3727560	3728424	865	1	C01C4.1	0
C01C4.2	chrX	3712041	3722148	10108	*	H3K27_nfki-1(cer1)_peaks_peak_9395	.	1.38537	3.0353	1.57156	Promoter	6	3716301	3718629	2329	1	C01C4.2	0
C01C4.2	chrX	3711663	3716599	4937	*	H3K27_WT_peaks_peak_9003	.	1.40529	3.06358	1.39149	Promoter	6	3716301	3718629	2329	1	C01C4.2	0
C01C4.2	chrX	3715040	3722180	7141	*	H3K27_ikb-1(nr2027)_peaks_peak_8983	.	1.39916	3.00046	1.8086	Promoter	6	3716301	3718629	2329	1	C01C4.2	0
C01C4.2	chrX	3717421	3721936	4516	*	H3K27_WT_peaks_peak_9004	.	1.44447	3.55546	1.61137	Promoter	6	3716301	3718629	2329	1	C01C4.2	1120
C01C4.3	chrX	3706769	3713991	7223	*	H3K27_ikb-1(nr2027)_peaks_peak_8982	.	1.38611	2.83378	1.70146	Promoter	6	3709257	3713318	4062	1	C01C4.3a	0
C01C4.3	chrX	3707506	3710746	3241	*	H3K27_nfki-1(cer1)_peaks_peak_9394	.	1.37893	2.95989	1.51803	Promoter	6	3709257	3713318	4062	1	C01C4.3a	0
C01C4.4	chrX	3696834	3703462	6629	*	H3K27_nfki-1(cer1)_peaks_peak_9392	.	1.37022	2.85852	1.4888	Promoter	6	3703296	3703383	88	1	C01C4.4	0
C01C4.4	chrX	3698167	3705006	6840	*	H3K27_ikb-1(nr2027)_peaks_peak_8981	.	1.37647	2.76564	1.66383	Promoter	6	3703296	3703383	88	1	C01C4.4	0
C01C4.4	chrX	3701351	3703517	2167	*	H3K27_WT_peaks_peak_9002	.	1.40323	3.02741	1.37022	Promoter	6	3703296	3703383	88	1	C01C4.4	0
C01C4.5	chrX	3697986	3699430	1445	*	H3K27_WT_peaks_peak_9001	.	1.4046	3.04808	1.36871	Promoter	6	3697742	3697839	98	2	C01C4.5	-147
C01C4.6	chrX	3704697	3704899	203	*	H3K27_nfki-1(cer1)_peaks_peak_9393	.	1.30381	2.14895	1.11758	Promoter	6	3703296	3703383	88	2	C01C4.6	-1314
C01C7.1	chrIV	12622253	12631068	8816	*	H3K36_WT_peaks_peak_4146	.	1.57093	5.93687	4.83452	Promoter	4	12622061	12630999	8939	2	C01C7.1b	0
C01C7.1	chrIV	12622217	12630940	8724	*	H3K36_ikb-1(nr2027)_peaks_peak_3901	.	1.66505	7.08998	6.01346	Promoter	4	12622061	12630999	8939	2	C01C7.1b	59
C01C7.1	chrIV	12622309	12630997	8689	*	H3K36_nfki-1(cer1)_peaks_peak_3931	.	1.65047	7.44636	6.35759	Promoter	4	12622061	12630999	8939	2	C01C7.1b	2
C01F1.1	chrII	4298495	4305794	7300	*	H3K36_nfki-1(cer1)_peaks_peak_1403	.	1.86583	11.8328	10.4674	Promoter	2	4301609	4305289	3681	1	C01F1.1	0
C01F1.1	chrII	4297859	4305832	7974	*	H3K36_ikb-1(nr2027)_peaks_peak_1417	.	1.82031	10.3921	9.08214	Promoter	2	4301609	4305289	3681	1	C01F1.1	0
C01F1.1	chrII	4298510	4305790	7281	*	H3K36_WT_peaks_peak_1485	.	1.80313	9.84088	8.41397	Promoter	2	4301609	4305289	3681	1	C01F1.1	0
C01F1.4	chrII	4266273	4272037	5765	*	H3K27_ikb-1(nr2027)_peaks_peak_1837	.	1.39822	2.97131	1.78192	Distal Intergenic	2	4276216	4279270	3055	1	C01F1.4	-4179
C01F1.4	chrII	4274389	4274769	381	*	H3K27_WT_peaks_peak_1536	.	1.41058	3.09724	1.40996	Promoter	2	4276216	4279270	3055	1	C01F1.4	-1447
C01F1.4	chrII	4272869	4273118	250	*	H3K27_ikb-1(nr2027)_peaks_peak_1838	.	1.28871	1.89113	1.10805	Distal Intergenic	2	4276216	4279270	3055	1	C01F1.4	-3098
C01F1.4	chrII	4275733	4276673	941	*	H3K27_WT_peaks_peak_1537	.	1.36085	2.67104	1.21181	Promoter	2	4276216	4279270	3055	1	C01F1.4	0
C01F1.4	chrII	4273329	4276735	3407	*	H3K27_nfki-1(cer1)_peaks_peak_1744	.	1.32622	2.37385	1.24396	Promoter	2	4276216	4279270	3055	1	C01F1.4	0
C01F1.4	chrII	4274344	4277520	3177	*	H3K27_ikb-1(nr2027)_peaks_peak_1839	.	1.35208	2.52164	1.51586	Promoter	2	4276216	4279270	3055	1	C01F1.4	0
C01F1.4	chrII	4267456	4271946	4491	*	H3K27_nfki-1(cer1)_peaks_peak_1743	.	1.36535	2.76916	1.44436	Distal Intergenic	2	4276216	4279270	3055	1	C01F1.4	-4270
C01F1.4	chrII	4266410	4270075	3666	*	H3K27_WT_peaks_peak_1535	.	1.43233	3.32655	1.51211	Distal Intergenic	2	4276216	4279270	3055	1	C01F1.4	-6141
C01F1.4	chrII	4278427	4279362	936	*	H3K27_ikb-1(nr2027)_peaks_peak_1840	.	1.39544	2.95704	1.76881	Promoter	2	4276216	4279270	3055	1	C01F1.4	2211
C01F1.5	chrII	4283665	4285525	1861	*	H3K36_WT_peaks_peak_1483	.	1.48946	4.35841	3.34212	Promoter	2	4279791	4281830	2040	2	C01F1.5	-1835
C01F1.5	chrII	4282898	4285609	2712	*	H3K36_nfki-1(cer1)_peaks_peak_1401	.	1.61238	6.27986	5.2471	Promoter	2	4279791	4281830	2040	2	C01F1.5	-1068
C01F1.5	chrII	4283411	4285626	2216	*	H3K36_ikb-1(nr2027)_peaks_peak_1415	.	1.64983	6.69078	5.63068	Promoter	2	4279791	4281830	2040	2	C01F1.5	-1581
C01F1.6	chrII	4286548	4288190	1643	*	H3K36_nfki-1(cer1)_peaks_peak_1402	.	1.57468	5.92392	4.908	Promoter	2	4282221	4288212	5992	2	C01F1.6	22
C01F1.6	chrII	4286547	4288329	1783	*	H3K36_WT_peaks_peak_1484	.	1.51861	4.94882	3.89977	Promoter	2	4282221	4288212	5992	2	C01F1.6	0
C01F1.6	chrII	4286516	4288225	1710	*	H3K36_ikb-1(nr2027)_peaks_peak_1416	.	1.5939	5.81168	4.80127	Promoter	2	4282221	4288212	5992	2	C01F1.6	0
C01F4.2	chrI	4864655	4879134	14480	*	H3K27_ikb-1(nr2027)_peaks_peak_351	.	1.33484	2.42731	1.46412	Promoter	1	4850683	4867826	17144	2	C01F4.2a	0
C01F4.2	chrI	4865563	4866635	1073	*	H3K27_nfki-1(cer1)_peaks_peak_231	.	1.28383	2.16175	1.1349	Promoter	1	4850683	4867826	17144	2	C01F4.2a	1191
C01F4.2	chrI	4867677	4868804	1128	*	H3K27_nfki-1(cer1)_peaks_peak_232	.	1.31482	2.38971	1.26164	Promoter	1	4850683	4867826	17144	2	C01F4.2a	0
C01F4.2	chrI	4867635	4869202	1568	*	H3K27_WT_peaks_peak_132	.	1.37559	2.96619	1.34974	Promoter	1	4850683	4867826	17144	2	C01F4.2a	0
C01F4.4	chrI	4852151	4862208	10058	*	H3K27_ikb-1(nr2027)_peaks_peak_349	.	1.38546	2.91682	1.75797	Promoter	1	4859245	4859321	77	2	C01F4.4	0
C01F4.4	chrI	4858817	4862198	3382	*	H3K27_nfki-1(cer1)_peaks_peak_229	.	1.37752	2.92672	1.52077	Promoter	1	4859245	4859321	77	2	C01F4.4	0
C01F4.4	chrI	4859633	4861390	1758	*	H3K27_WT_peaks_peak_131	.	1.39208	2.96694	1.35288	Promoter	1	4859245	4859321	77	2	C01F4.4	-312
C01F4.6	chrI	4852903	4856977	4075	*	H3K27_nfki-1(cer1)_peaks_peak_228	.	1.33975	2.54631	1.33547	Promoter	1	4856794	4856939	146	2	C01F4.6	0
C01F4.6	chrI	4854855	4857335	2481	*	H3K27_WT_peaks_peak_130	.	1.38024	2.85254	1.3036	Promoter	1	4856794	4856939	146	2	C01F4.6	0
C01F4.8	chrI	4863303	4863704	402	*	H3K27_ikb-1(nr2027)_peaks_peak_350	.	1.38441	2.79297	1.68769	Promoter	1	4862058	4862120	63	2	C01F4.8	-1183
C01F4.8	chrI	4863273	4864733	1461	*	H3K27_nfki-1(cer1)_peaks_peak_230	.	1.35581	2.68476	1.40182	Promoter	1	4862058	4862120	63	2	C01F4.8	-1153
C01F4.9	chrI	4870090	4871809	1720	*	H3K27_nfki-1(cer1)_peaks_peak_233	.	1.34287	2.69451	1.41504	Promoter	1	4868172	4868281	110	2	C01F4.9	-1809
C01F4.9	chrI	4870485	4871310	826	*	H3K27_WT_peaks_peak_133	.	1.3343	2.50351	1.12865	Promoter	1	4868172	4868281	110	2	C01F4.9	-2204
C01F6.1	chrIV	9091911	9099360	7450	*	H3K36_nfki-1(cer1)_peaks_peak_3726	.	1.92726	13.5406	12.0649	Promoter	4	9096825	9099472	2648	1	C01F6.1.1	0
C01F6.1	chrIV	9091897	9099637	7741	*	H3K36_ikb-1(nr2027)_peaks_peak_3707	.	1.9068	12.6893	11.2657	Promoter	4	9096825	9099472	2648	1	C01F6.1.1	0
C01F6.1	chrIV	9091888	9099578	7691	*	H3K36_WT_peaks_peak_3941	.	1.83816	10.8473	9.3996	Promoter	4	9096825	9099472	2648	1	C01F6.1.1	0
C01F6.2	chrIV	9100623	9102383	1761	*	H3K36_nfki-1(cer1)_peaks_peak_3727	.	1.51804	5.21842	4.23352	Promoter	4	9099248	9101570	2323	1	C01F6.2	1375
C01F6.3	chrIV	9101120	9104149	3030	*	H3K36_ikb-1(nr2027)_peaks_peak_3708	.	1.49843	4.67038	3.70821	Promoter	4	9101758	9103836	2079	2	C01F6.3	0
C01F6.3	chrIV	9101077	9102331	1255	*	H3K36_WT_peaks_peak_3942	.	1.4011	3.40876	2.44409	Promoter	4	9101758	9103836	2079	2	C01F6.3	1505
C01F6.3	chrIV	9103208	9104257	1050	*	H3K36_nfki-1(cer1)_peaks_peak_3728	.	1.45147	4.18435	3.24198	Promoter	4	9101758	9103836	2079	2	C01F6.3	0
C01F6.3	chrIV	9103252	9104192	941	*	H3K36_WT_peaks_peak_3943	.	1.46701	4.02755	3.02966	Promoter	4	9101758	9103836	2079	2	C01F6.3	0
C01F6.4	chrIV	9105223	9107348	2126	*	H3K36_nfki-1(cer1)_peaks_peak_3729	.	1.60557	7.299	6.21813	Promoter	4	9104951	9107594	2644	1	C01F6.4	272
C01F6.4	chrIV	9104966	9107364	2399	*	H3K36_ikb-1(nr2027)_peaks_peak_3709	.	1.65133	7.60553	6.51147	Promoter	4	9104951	9107594	2644	1	C01F6.4	15
C01F6.4	chrIV	9105042	9107192	2151	*	H3K36_WT_peaks_peak_3944	.	1.49658	4.99978	3.95079	Promoter	4	9104951	9107594	2644	1	C01F6.4	91
C01F6.5	chrIV	9109228	9109443	216	*	H3K36_ikb-1(nr2027)_peaks_peak_3710	.	1.28694	2.16711	1.32454	Promoter	4	9108916	9109736	821	1	C01F6.5	312
C01F6.5	chrIV	9109044	9109596	553	*	H3K36_WT_peaks_peak_3945	.	1.33394	2.59788	1.68036	Promoter	4	9108916	9109736	821	1	C01F6.5	128
C01F6.5	chrIV	9109171	9109510	340	*	H3K36_nfki-1(cer1)_peaks_peak_3730	.	1.30632	2.46233	1.59746	Promoter	4	9108916	9109736	821	1	C01F6.5	255
C01F6.6	chrIV	9127506	9127844	339	*	H3K36_ikb-1(nr2027)_peaks_peak_3711	.	1.3665	2.78722	1.91221	Promoter	4	9127091	9129918	2828	1	C01F6.6e.1	415
C01F6.6	chrIV	9127456	9127751	296	*	H3K36_nfki-1(cer1)_peaks_peak_3731	.	1.3619	2.89511	2.00805	Promoter	4	9127091	9129918	2828	1	C01F6.6e.1	365
C01G10.1	chrV	15087422	15105229	17808	*	H3K27_ikb-1(nr2027)_peaks_peak_7704	.	1.43664	3.50497	2.09748	Promoter	5	15099730	15104787	5058	1	C01G10.1	0
C01G10.1	chrV	15097513	15105116	7604	*	H3K27_WT_peaks_peak_7705	.	1.48829	4.08454	1.85844	Promoter	5	15099730	15104787	5058	1	C01G10.1	0
C01G10.10	chrV	15073412	15087029	13618	*	H3K36_WT_peaks_peak_4918	.	1.74573	9.07472	7.7036	Promoter	5	15079864	15082462	2599	2	C01G10.10	0
C01G10.10	chrV	15073299	15086976	13678	*	H3K36_nfki-1(cer1)_peaks_peak_4691	.	1.74568	9.7831	8.51687	Promoter	5	15079864	15082462	2599	2	C01G10.10	0
C01G10.10	chrV	15073409	15087062	13654	*	H3K36_ikb-1(nr2027)_peaks_peak_4635	.	1.72824	9.08885	7.85363	Promoter	5	15079864	15082462	2599	2	C01G10.10	0
C01G10.11	chrV	15071190	15072180	991	*	H3K36_ikb-1(nr2027)_peaks_peak_4634	.	1.43972	3.55982	2.64877	Promoter	5	15071507	15080135	8629	1	C01G10.11a.1	0
C01G10.11	chrV	15071624	15072153	530	*	H3K36_WT_peaks_peak_4917	.	1.37751	2.76389	1.83541	Promoter	5	15071746	15080127	8382	1	C01G10.11b.1	0
C01G10.11	chrV	15071869	15072175	307	*	H3K36_nfki-1(cer1)_peaks_peak_4690	.	1.36713	2.87844	1.99233	Promoter	5	15071863	15079695	7833	1	C01G10.11c.1	6
C01G10.12	chrV	15066295	15069557	3263	*	H3K36_WT_peaks_peak_4916	.	1.87399	10.8634	9.39826	Promoter	5	15068673	15069490	818	1	C01G10.12	0
C01G10.12	chrV	15066267	15069503	3237	*	H3K36_nfki-1(cer1)_peaks_peak_4689	.	1.82582	10.9407	9.66989	Promoter	5	15068673	15069490	818	1	C01G10.12	0
C01G10.12	chrV	15066304	15069546	3243	*	H3K36_ikb-1(nr2027)_peaks_peak_4633	.	1.76909	9.80716	8.57681	Promoter	5	15068673	15069490	818	1	C01G10.12	0
C01G10.16	chrV	15087359	15093485	6127	*	H3K27_WT_peaks_peak_7703	.	1.40233	3.09821	1.41021	Promoter	5	15092949	15094321	1373	1	C01G10.16	0
C01G10.16	chrV	15087812	15095750	7939	*	H3K27_nfki-1(cer1)_peaks_peak_8085	.	1.35859	2.8534	1.49112	Promoter	5	15092949	15094321	1373	1	C01G10.16	0
C01G10.19	chrV	15100210	15105176	4967	*	H3K27_nfki-1(cer1)_peaks_peak_8087	.	1.42605	3.53658	1.8087	Promoter	5	15104707	15105180	474	2	C01G10.19	4
C01G10.2	chrV	15096711	15099025	2315	*	H3K27_nfki-1(cer1)_peaks_peak_8086	.	1.41889	3.47981	1.80478	Promoter	5	15097657	15099537	1881	1	C01G10.2	0
C01G10.3	chrV	15095577	15096534	958	*	H3K27_WT_peaks_peak_7704	.	1.3578	2.70208	1.22677	Promoter	5	15095032	15097435	2404	1	C01G10.3	545
C01G12.10	chrII	14576039	14583439	7401	*	H3K27_ikb-1(nr2027)_peaks_peak_2867	.	1.4481	3.58913	2.15328	Promoter	2	14580256	14580574	319	2	C01G12.10.2	0
C01G12.12	chrII	14564626	14565502	877	*	H3K27_ikb-1(nr2027)_peaks_peak_2865	.	1.36341	2.55888	1.54317	Promoter	2	14562383	14564056	1674	2	C01G12.12	-570
C01G12.12	chrII	14566320	14567452	1133	*	H3K27_ikb-1(nr2027)_peaks_peak_2866	.	1.38607	2.88876	1.73177	Promoter	2	14562383	14564056	1674	2	C01G12.12	-2264
C01G12.12	chrII	14564739	14565161	423	*	H3K27_nfki-1(cer1)_peaks_peak_2840	.	1.29507	2.12605	1.11423	Promoter	2	14562383	14564056	1674	2	C01G12.12	-683
C01G12.12	chrII	14567214	14567559	346	*	H3K27_nfki-1(cer1)_peaks_peak_2841	.	1.29004	2.03172	1.05858	Distal Intergenic	2	14562383	14564056	1674	2	C01G12.12	-3158
C01G12.15	chrII	14574525	14575052	528	*	H3K36_WT_peaks_peak_2166	.	1.37387	2.70471	1.78072	Promoter	2	14574142	14574334	193	2	C01G12.15	-191
C01G12.2	chrII	14577373	14578072	700	*	H3K27_WT_peaks_peak_2537	.	1.42315	3.23298	1.47084	Promoter	2	14578210	14578522	313	1	C01G12.2	-138
C01G12.2	chrII	14577211	14580103	2893	*	H3K27_nfki-1(cer1)_peaks_peak_2842	.	1.39558	3.14259	1.61226	Promoter	2	14578210	14578522	313	1	C01G12.2	0
C01G12.3	chrII	14582034	14583409	1376	*	H3K27_WT_peaks_peak_2539	.	1.38764	2.8781	1.30226	Promoter	2	14581390	14582285	896	2	C01G12.3	0
C01G12.3	chrII	14581228	14585688	4461	*	H3K27_nfki-1(cer1)_peaks_peak_2843	.	1.34683	2.6442	1.38409	Promoter	2	14581390	14582285	896	2	C01G12.3	0
C01G12.4	chrII	14584448	14585717	1270	*	H3K27_WT_peaks_peak_2540	.	1.38682	2.9277	1.33457	Promoter	2	14583631	14585658	2028	1	C01G12.4	817
C01G12.5	chrII	14586701	14587543	843	*	H3K27_WT_peaks_peak_2541	.	1.41954	3.19421	1.4474	Promoter	2	14586452	14587432	981	2	C01G12.5	0
C01G12.5	chrII	14586706	14587310	605	*	H3K27_nfki-1(cer1)_peaks_peak_2844	.	1.30889	2.31055	1.21565	Promoter	2	14586452	14587432	981	2	C01G12.5	122
C01G12.5	chrII	14584319	14597516	13198	*	H3K27_ikb-1(nr2027)_peaks_peak_2868	.	1.41415	3.1892	1.92134	Promoter	2	14586452	14587432	981	2	C01G12.5	0
C01G12.7	chrII	14588378	14593194	4817	*	H3K27_nfki-1(cer1)_peaks_peak_2845	.	1.35708	2.70596	1.41415	Promoter	2	14588546	14591818	3273	2	C01G12.7	0
C01G12.7	chrII	14588425	14592843	4419	*	H3K27_WT_peaks_peak_2542	.	1.45171	3.57875	1.61936	Promoter	2	14588546	14591818	3273	2	C01G12.7	0
C01G12.8	chrII	14594088	14595945	1858	*	H3K27_nfki-1(cer1)_peaks_peak_2846	.	1.38186	2.95587	1.53059	Promoter	2	14593449	14597565	4117	1	C01G12.8	639
C01G12.8	chrII	14593919	14595363	1445	*	H3K27_WT_peaks_peak_2543	.	1.37611	2.73076	1.22911	Promoter	2	14593449	14597565	4117	1	C01G12.8	470
C01G12.9	chrII	14578951	14580072	1122	*	H3K27_WT_peaks_peak_2538	.	1.42353	3.28874	1.49194	Promoter	2	14578944	14580023	1080	1	C01G12.9	7
C01G5.10	chrIV	6542919	6548327	5409	*	H3K27_ikb-1(nr2027)_peaks_peak_4764	.	1.35255	2.71184	1.6396	Promoter	4	6544632	6544652	21	2	C01G5.10	0
C01G5.12	chrIV	6543096	6543659	564	*	H3K27_nfki-1(cer1)_peaks_peak_4684	.	1.43952	3.83015	1.94609	Promoter	4	6543598	6543618	21	2	C01G5.12	0
C01G5.14	chrIV	6531768	6542147	10380	*	H3K27_nfki-1(cer1)_peaks_peak_4683	.	1.37846	2.97127	1.54206	Promoter	4	6542056	6542076	21	2	C01G5.14	0
C01G5.15	chrIV	6517170	6521060	3891	*	H3K27_ikb-1(nr2027)_peaks_peak_4762	.	1.3795	2.90281	1.75615	Promoter	4	6520098	6520118	21	2	C01G5.15	0
C01G5.17	chrIV	6546350	6547866	1517	*	H3K27_nfki-1(cer1)_peaks_peak_4685	.	1.3493	2.84146	1.47837	Promoter	4	6546779	6546799	21	1	C01G5.17	0
C01G5.18	chrIV	6538738	6539630	893	*	H3K27_WT_peaks_peak_4065	.	1.39749	3.06969	1.40406	Promoter	4	6542055	6542075	21	2	C01G5.18	2445
C01G5.18	chrIV	6540993	6541866	874	*	H3K27_WT_peaks_peak_4066	.	1.35192	2.68175	1.22025	Promoter	4	6542055	6542075	21	2	C01G5.18	209
C01G5.2	chrIV	6522824	6529861	7038	*	H3K36_nfki-1(cer1)_peaks_peak_3578	.	1.84478	10.7084	9.425	Promoter	4	6526713	6529791	3079	2	C01G5.2	0
C01G5.2	chrIV	6522813	6529851	7039	*	H3K36_ikb-1(nr2027)_peaks_peak_3563	.	1.89701	11.3948	10.053	Promoter	4	6526713	6529791	3079	2	C01G5.2	0
C01G5.21	chrIV	6514979	6515325	347	*	H3K27_ikb-1(nr2027)_peaks_peak_4761	.	1.3398	2.41339	1.45194	Promoter	4	6514345	6514365	21	2	C01G5.21	-614
C01G5.21	chrIV	6514583	6515330	748	*	H3K27_nfki-1(cer1)_peaks_peak_4681	.	1.34673	2.61246	1.37322	Promoter	4	6514345	6514365	21	2	C01G5.21	-218
C01G5.21	chrIV	6514821	6515337	517	*	H3K27_WT_peaks_peak_4062	.	1.38718	2.86324	1.29841	Promoter	4	6514345	6514365	21	2	C01G5.21	-456
C01G5.3	chrIV	6531873	6541946	10074	*	H3K27_ikb-1(nr2027)_peaks_peak_4763	.	1.43985	3.50794	2.10365	Promoter	4	6536168	6538989	2822	1	C01G5.3	0
C01G5.3	chrIV	6531735	6537928	6194	*	H3K27_WT_peaks_peak_4064	.	1.44106	3.46499	1.57268	Promoter	4	6536168	6538989	2822	1	C01G5.3	0
C01G5.3	chrIV	6536804	6537282	479	*	H3K36_WT_peaks_peak_3786	.	1.31826	2.14845	1.25937	Promoter	4	6536168	6538989	2822	1	C01G5.3	636
C01G5.4	chrIV	6532293	6533209	917	*	H3K36_WT_peaks_peak_3785	.	1.29839	1.98297	1.10305	Promoter	4	6531739	6535666	3928	1	C01G5.4	554
C01G5.5	chrIV	6522840	6529700	6861	*	H3K36_WT_peaks_peak_3784	.	1.73835	8.64401	7.31676	Promoter	4	6524597	6526485	1889	1	C01G5.5	0
C01G5.7	chrIV	6517139	6518798	1660	*	H3K27_WT_peaks_peak_4063	.	1.43295	3.68404	1.68578	Promoter	4	6518163	6519023	861	1	C01G5.7	0
C01G5.7	chrIV	6517196	6518602	1407	*	H3K27_nfki-1(cer1)_peaks_peak_4682	.	1.34281	2.77857	1.46535	Promoter	4	6518163	6519023	861	1	C01G5.7	0
C01G5.8	chrIV	6548976	6554924	5949	*	H3K36_ikb-1(nr2027)_peaks_peak_3564	.	1.76257	9.71091	8.50009	Promoter	4	6548840	6552556	3717	1	C01G5.8	136
C01G5.8	chrIV	6547598	6548133	536	*	H3K27_WT_peaks_peak_4067	.	1.37925	2.94882	1.35412	Promoter	4	6548840	6552556	3717	1	C01G5.8	-707
C01G5.8	chrIV	6548995	6555210	6216	*	H3K36_WT_peaks_peak_3787	.	1.69463	8.08959	6.85851	Promoter	4	6548840	6552556	3717	1	C01G5.8	155
C01G6.1	chrII	9258068	9258419	352	*	H3K27_ikb-1(nr2027)_peaks_peak_2334	.	1.35548	2.75467	1.66925	Downstream	2	9258853	9261919	3067	2	C01G6.1a.2	3500
C01G6.1	chrII	9259380	9265084	5705	*	H3K27_ikb-1(nr2027)_peaks_peak_2335	.	1.33122	2.38886	1.43939	Promoter	2	9258853	9261919	3067	2	C01G6.1a.2	0
C01G6.11	chrII	9291129	9291351	223	*	H3K27_nfki-1(cer1)_peaks_peak_2315	.	1.29907	2.26111	1.18591	Promoter	2	9291096	9291116	21	2	C01G6.11	-13
C01G6.12	chrII	9275510	9280009	4500	*	H3K36_WT_peaks_peak_1752	.	1.69592	8.54051	7.27967	Promoter	2	9277916	9277936	21	1	C01G6.12	0
C01G6.12	chrII	9275429	9279968	4540	*	H3K36_nfki-1(cer1)_peaks_peak_1676	.	1.79447	10.8462	9.56235	Promoter	2	9277916	9277936	21	1	C01G6.12	0
C01G6.12	chrII	9275509	9280006	4498	*	H3K36_ikb-1(nr2027)_peaks_peak_1670	.	1.83319	11.5581	10.2323	Promoter	2	9277916	9277936	21	1	C01G6.12	0
C01G6.13	chrII	9262438	9264404	1967	*	H3K27_nfki-1(cer1)_peaks_peak_2313	.	1.37895	2.98063	1.56276	Promoter	2	9262172	9262315	144	2	C01G6.13	-123
C01G6.13	chrII	9263829	9265098	1270	*	H3K27_WT_peaks_peak_2098	.	1.38665	2.8775	1.30503	Promoter	2	9262172	9262315	144	2	C01G6.13	-1514
C01G6.2	chrII	9266523	9267065	543	*	H3K27_ikb-1(nr2027)_peaks_peak_2336	.	1.35676	2.58965	1.57063	Promoter	2	9267276	9268243	968	1	C01G6.2	-211
C01G6.2	chrII	9268344	9268545	202	*	H3K27_WT_peaks_peak_2099	.	1.5021	4.12338	1.89105	Promoter	2	9267276	9268243	968	1	C01G6.2	1068
C01G6.2	chrII	9266355	9269023	2669	*	H3K27_nfki-1(cer1)_peaks_peak_2314	.	1.31108	2.21252	1.1565	Promoter	2	9267276	9268243	968	1	C01G6.2	0
C01G6.3	chrII	9268372	9269151	780	*	H3K27_ikb-1(nr2027)_peaks_peak_2337	.	1.35441	2.6323	1.59154	Promoter	2	9269832	9271235	1404	1	C01G6.3.2	-681
C01G6.4	chrII	9271130	9273079	1950	*	H3K36_ikb-1(nr2027)_peaks_peak_1669	.	1.71945	8.64772	7.50798	Promoter	2	9271202	9272984	1783	2	C01G6.4.1	0
C01G6.4	chrII	9270948	9273027	2080	*	H3K36_nfki-1(cer1)_peaks_peak_1675	.	1.89494	11.6684	10.3671	Promoter	2	9271202	9272984	1783	2	C01G6.4.1	0
C01G6.4	chrII	9270959	9273077	2119	*	H3K36_WT_peaks_peak_1751	.	1.61504	6.53222	5.40098	Promoter	2	9271202	9272984	1783	2	C01G6.4.1	0
C01G6.6	chrII	9286046	9289271	3226	*	H3K36_nfki-1(cer1)_peaks_peak_1677	.	1.79593	10.9483	9.68654	Promoter	2	9285918	9289076	3159	1	C01G6.6a.1	128
C01G6.6	chrII	9286012	9289090	3079	*	H3K36_ikb-1(nr2027)_peaks_peak_1671	.	1.82543	11.2808	9.98393	Promoter	2	9285918	9289076	3159	1	C01G6.6a.1	94
C01G6.6	chrII	9286213	9289116	2904	*	H3K36_WT_peaks_peak_1753	.	1.69915	8.61759	7.35004	Promoter	2	9285918	9289076	3159	1	C01G6.6a.1	295
C01G6.7	chrII	9292621	9294346	1726	*	H3K27_ikb-1(nr2027)_peaks_peak_2338	.	1.35327	2.57186	1.55774	Promoter	2	9291957	9293981	2025	1	C01G6.7	664
C01G6.7	chrII	9293300	9293564	265	*	H3K36_nfki-1(cer1)_peaks_peak_1678	.	1.2872	2.04443	1.20217	Promoter	2	9291957	9293981	2025	1	C01G6.7	1343
C01G6.7	chrII	9293321	9293520	200	*	H3K36_ikb-1(nr2027)_peaks_peak_1672	.	1.31198	2.16107	1.31817	Promoter	2	9291957	9293981	2025	1	C01G6.7	1364
C01G6.7	chrII	9293258	9293578	321	*	H3K27_nfki-1(cer1)_peaks_peak_2316	.	1.28257	2.00732	1.04931	Promoter	2	9291957	9293981	2025	1	C01G6.7	1301
C01G6.7	chrII	9292593	9293388	796	*	H3K27_WT_peaks_peak_2100	.	1.37603	2.85515	1.30807	Promoter	2	9291957	9293981	2025	1	C01G6.7	636
C01G6.8	chrII	9297278	9297945	668	*	H3K27_ikb-1(nr2027)_peaks_peak_2339	.	1.28158	1.84743	1.08621	Promoter	2	9296349	9298913	2565	2	C01G6.8c	968
C01G6.8	chrII	9303299	9304177	879	*	H3K27_ikb-1(nr2027)_peaks_peak_2340	.	1.28079	1.98206	1.18027	Promoter	2	9296349	9304762	8414	2	C01G6.8b	585
C01G6.8	chrII	9305563	9308097	2535	*	H3K27_ikb-1(nr2027)_peaks_peak_2341	.	1.28383	2.02736	1.20789	Promoter	2	9296349	9304762	8414	2	C01G6.8b	-801
C01G6.8	chrII	9309218	9314834	5617	*	H3K27_ikb-1(nr2027)_peaks_peak_2342	.	1.36131	2.73121	1.65296	Promoter	2	9295856	9310242	14387	2	C01G6.8a	0
C01G6.8	chrII	9310461	9314878	4418	*	H3K27_nfki-1(cer1)_peaks_peak_2317	.	1.32107	2.43364	1.2797	Promoter	2	9295856	9310242	14387	2	C01G6.8a	-219
C01G6.8	chrII	9311705	9314459	2755	*	H3K27_WT_peaks_peak_2102	.	1.38889	3.01696	1.38093	Promoter	2	9295856	9310242	14387	2	C01G6.8a	-1463
C01G6.8	chrII	9296383	9298528	2146	*	H3K36_nfki-1(cer1)_peaks_peak_1679	.	1.36686	2.79563	1.91463	Promoter	2	9296349	9298913	2565	2	C01G6.8c	385
C01G6.8	chrII	9296428	9298855	2428	*	H3K36_WT_peaks_peak_1754	.	1.37706	2.76938	1.84151	Promoter	2	9296349	9298913	2565	2	C01G6.8c	58
C01G6.8	chrII	9296672	9298499	1828	*	H3K36_ikb-1(nr2027)_peaks_peak_1673	.	1.3658	2.62332	1.75589	Promoter	2	9296349	9298913	2565	2	C01G6.8c	414
C01G6.9	chrII	9295043	9295304	262	*	H3K27_WT_peaks_peak_2101	.	1.46863	3.78896	1.74392	Promoter	2	9293977	9295693	1717	2	C01G6.9	389
C01G8.1	chrI	5272985	5275208	2224	*	H3K36_WT_peaks_peak_552	.	1.69984	7.24931	6.06885	Promoter	1	5272849	5274325	1477	2	C01G8.1b	0
C01G8.10	chrI	5294403	5296714	2312	*	H3K36_ikb-1(nr2027)_peaks_peak_531	.	1.38917	3.0693	2.17968	Promoter	1	5292782	5292840	59	1	C01G8.10	1621
C01G8.10	chrI	5295119	5296860	1742	*	H3K36_nfki-1(cer1)_peaks_peak_538	.	1.32806	2.43208	1.56979	Promoter	1	5292782	5292840	59	1	C01G8.10	2337
C01G8.2	chrI	5276741	5281544	4804	*	H3K36_ikb-1(nr2027)_peaks_peak_529	.	1.80977	9.84803	8.62803	Promoter	1	5274699	5278711	4013	2	C01G8.2	0
C01G8.2	chrI	5276918	5288625	11708	*	H3K36_WT_peaks_peak_553	.	1.56706	6.22151	5.09952	Promoter	1	5274699	5278711	4013	2	C01G8.2	0
C01G8.2	chrI	5276901	5291716	14816	*	H3K36_nfki-1(cer1)_peaks_peak_537	.	1.68138	8.31129	7.17599	Promoter	1	5274699	5278711	4013	2	C01G8.2	0
C01G8.4	chrI	5282348	5291611	9264	*	H3K36_ikb-1(nr2027)_peaks_peak_530	.	1.59333	6.72734	5.66309	Promoter	1	5282086	5283944	1859	2	C01G8.4	0
C01G8.5	chrI	5289714	5291713	2000	*	H3K36_WT_peaks_peak_554	.	1.3676	3.26963	2.3129	Promoter	1	5284060	5291608	7549	2	C01G8.5a.1	0
C01G8.6	chrI	5298907	5300199	1293	*	H3K36_WT_peaks_peak_555	.	1.70319	7.41733	6.23379	Promoter	1	5298758	5300334	1577	2	C01G8.6	135
C01G8.6	chrI	5298744	5300338	1595	*	H3K36_ikb-1(nr2027)_peaks_peak_532	.	1.94784	11.8896	10.5506	Promoter	1	5298758	5300334	1577	2	C01G8.6	0
C01G8.6	chrI	5298842	5300325	1484	*	H3K36_nfki-1(cer1)_peaks_peak_539	.	1.76446	8.70715	7.57311	Promoter	1	5298758	5300334	1577	2	C01G8.6	9
C01G8.9	chrI	5308661	5311038	2378	*	H3K36_ikb-1(nr2027)_peaks_peak_534	.	1.60191	6.67928	5.62911	Promoter	1	5300954	5310917	9964	2	C01G8.9a	0
C01G8.9	chrI	5308447	5311040	2594	*	H3K36_WT_peaks_peak_557	.	1.83233	9.65308	8.32187	Promoter	1	5300954	5310917	9964	2	C01G8.9a	0
C01G8.9	chrI	5301006	5307514	6509	*	H3K36_WT_peaks_peak_556	.	1.94983	12.7916	11.1192	Promoter	1	5301771	5304788	3018	2	C01G8.9b	0
C01G8.9	chrI	5301532	5307204	5673	*	H3K36_ikb-1(nr2027)_peaks_peak_533	.	1.98257	14.0367	12.4742	Promoter	1	5301771	5304788	3018	2	C01G8.9b	0
C01G8.9	chrI	5301512	5307060	5549	*	H3K36_nfki-1(cer1)_peaks_peak_540	.	1.90077	12.2455	10.8875	Promoter	1	5301771	5304788	3018	2	C01G8.9b	0
C01G8.9	chrI	5308674	5311032	2359	*	H3K36_nfki-1(cer1)_peaks_peak_541	.	1.63638	6.90812	5.85003	Promoter	1	5300954	5310917	9964	2	C01G8.9a	0
C01H6.1	chrI	7196687	7207952	11266	*	H3K27_ikb-1(nr2027)_peaks_peak_534	.	1.37725	2.84403	1.71608	Promoter	1	7202181	7203506	1326	2	C01H6.1	0
C01H6.1	chrI	7202454	7204038	1585	*	H3K27_WT_peaks_peak_282	.	1.37333	2.85825	1.30636	Promoter	1	7202181	7203506	1326	2	C01H6.1	0
C01H6.1	chrI	7195450	7204272	8823	*	H3K27_nfki-1(cer1)_peaks_peak_415	.	1.34294	2.60105	1.3663	Promoter	1	7202181	7203506	1326	2	C01H6.1	0
C01H6.10	chrI	7197837	7199747	1911	*	H3K27_WT_peaks_peak_281	.	1.41277	3.16946	1.44184	Promoter	1	7201774	7201827	54	1	C01H6.10	-2027
C01H6.2	chrI	7205016	7207214	2199	*	H3K27_WT_peaks_peak_283	.	1.35364	2.6828	1.21669	Promoter	1	7204543	7207715	3173	2	C01H6.2	501
C01H6.2	chrI	7205705	7207104	1400	*	H3K27_nfki-1(cer1)_peaks_peak_416	.	1.30217	2.2623	1.18656	Promoter	1	7204543	7207715	3173	2	C01H6.2	611
C01H6.5	chrI	7214176	7217278	3103	*	H3K27_ikb-1(nr2027)_peaks_peak_535	.	1.34765	2.56508	1.55172	Promoter	1	7214743	7220950	6208	1	C01H6.5c	0
C01H6.5	chrI	7215209	7215750	542	*	H3K27_nfki-1(cer1)_peaks_peak_417	.	1.29394	2.12467	1.1178	Promoter	1	7214945	7221186	6242	1	C01H6.5d	264
C01H6.5	chrI	7218767	7221126	2360	*	H3K36_ikb-1(nr2027)_peaks_peak_682	.	1.77737	8.65989	7.52074	Promoter	1	7218784	7220950	2167	1	C01H6.5f	0
C01H6.5	chrI	7218900	7221089	2190	*	H3K36_WT_peaks_peak_712	.	1.54703	5.19692	4.13573	Promoter	1	7219316	7220950	1635	1	C01H6.5e	0
C01H6.5	chrI	7218815	7221096	2282	*	H3K36_nfki-1(cer1)_peaks_peak_693	.	1.69726	7.45451	6.37112	Promoter	1	7219316	7220950	1635	1	C01H6.5e	0
C01H6.6	chrI	7222256	7238743	16488	*	H3K36_ikb-1(nr2027)_peaks_peak_683	.	1.75758	9.09774	7.91719	Promoter	1	7222294	7224133	1840	1	C01H6.6.1	0
C01H6.7	chrI	7222478	7238714	16237	*	H3K36_WT_peaks_peak_713	.	1.67679	7.58722	6.37929	Promoter	1	7224654	7227763	3110	1	C01H6.7a.2	0
C01H6.7	chrI	7222403	7238877	16475	*	H3K36_nfki-1(cer1)_peaks_peak_694	.	1.76489	9.72066	8.50358	Promoter	1	7224654	7227763	3110	1	C01H6.7a.2	0
C02A12.1	chrV	3467586	3468089	504	*	H3K27_WT_peaks_peak_5907	.	1.40428	3.07791	1.40681	Promoter	5	3467450	3468498	1049	2	C02A12.1	409
C02A12.1	chrV	3467520	3468447	928	*	H3K27_nfki-1(cer1)_peaks_peak_6627	.	1.40562	3.24606	1.66144	Promoter	5	3467450	3468498	1049	2	C02A12.1	51
C02A12.1	chrV	3467547	3468467	921	*	H3K27_ikb-1(nr2027)_peaks_peak_6519	.	1.29978	2.04545	1.21655	Promoter	5	3467450	3468498	1049	2	C02A12.1	31
C02A12.10	chrV	3484603	3484930	328	*	H3K27_nfki-1(cer1)_peaks_peak_6630	.	1.30832	2.18574	1.1402	Promoter	5	3483088	3484778	1691	2	C02A12.10	0
C02A12.10	chrV	3484605	3495078	10474	*	H3K27_ikb-1(nr2027)_peaks_peak_6522	.	1.40828	3.07906	1.84857	Promoter	5	3483088	3484778	1691	2	C02A12.10	0
C02A12.2	chrV	3469344	3478628	9285	*	H3K27_nfki-1(cer1)_peaks_peak_6628	.	1.3751	2.88819	1.49935	Promoter	5	3469442	3470879	1438	2	C02A12.2	0
C02A12.2	chrV	3469516	3470426	911	*	H3K27_WT_peaks_peak_5908	.	1.33653	2.44775	1.09204	Promoter	5	3469442	3470879	1438	2	C02A12.2	453
C02A12.2	chrV	3469663	3478644	8982	*	H3K27_ikb-1(nr2027)_peaks_peak_6520	.	1.42243	3.26865	1.95998	Promoter	5	3469442	3470879	1438	2	C02A12.2	0
C02A12.3	chrV	3480038	3483240	3203	*	H3K27_nfki-1(cer1)_peaks_peak_6629	.	1.38805	3.0529	1.56745	Promoter	5	3478028	3480443	2416	2	C02A12.3	0
C02A12.3	chrV	3479937	3482302	2366	*	H3K27_WT_peaks_peak_5910	.	1.41573	3.16563	1.43356	Promoter	5	3478028	3480443	2416	2	C02A12.3	0
C02A12.3	chrV	3479893	3483681	3789	*	H3K27_ikb-1(nr2027)_peaks_peak_6521	.	1.39473	2.93256	1.75237	Promoter	5	3478028	3480443	2416	2	C02A12.3	0
C02A12.4	chrV	3483199	3483867	669	*	H3K27_WT_peaks_peak_5911	.	1.40465	3.06706	1.39676	Promoter	5	3481416	3482599	1184	2	C02A12.4.1	-600
C02A12.5	chrV	3484875	3493429	8555	*	H3K27_WT_peaks_peak_5912	.	1.40794	3.10226	1.41023	Promoter	5	3485546	3486954	1409	2	C02A12.5	0
C02A12.5	chrV	3485807	3494509	8703	*	H3K27_nfki-1(cer1)_peaks_peak_6631	.	1.37896	2.98761	1.53312	Promoter	5	3485546	3486954	1409	2	C02A12.5	0
C02A12.8	chrV	3471320	3477198	5879	*	H3K27_WT_peaks_peak_5909	.	1.38316	2.83281	1.27946	Promoter	5	3471867	3475118	3252	2	C02A12.8	0
C02B10.1	chrIV	5084136	5088741	4606	*	H3K36_ikb-1(nr2027)_peaks_peak_3506	.	1.8201	10.9601	9.64394	Promoter	4	5087016	5088856	1841	2	C02B10.1.2	115
C02B10.1	chrIV	5084107	5088885	4779	*	H3K36_nfki-1(cer1)_peaks_peak_3521	.	1.77026	9.57895	8.39196	Promoter	4	5086325	5088870	2546	2	C02B10.1.1	0
C02B10.1	chrIV	5084063	5088793	4731	*	H3K36_WT_peaks_peak_3732	.	1.8132	9.68691	8.32829	Promoter	4	5087016	5088856	1841	2	C02B10.1.2	63
C02B10.10	chrIV	5105154	5106532	1379	*	H3K27_ikb-1(nr2027)_peaks_peak_4557	.	1.30115	2.12753	1.27277	Promoter	4	5105249	5105269	21	2	C02B10.10	0
C02B10.10	chrIV	5105158	5107645	2488	*	H3K27_nfki-1(cer1)_peaks_peak_4465	.	1.3314	2.56792	1.35155	Promoter	4	5105249	5105269	21	2	C02B10.10	0
C02B10.10	chrIV	5105199	5106076	878	*	H3K27_WT_peaks_peak_3849	.	1.34226	2.55832	1.15368	Promoter	4	5105249	5105269	21	2	C02B10.10	0
C02B10.12	chrIV	5099403	5099961	559	*	H3K27_ikb-1(nr2027)_peaks_peak_4555	.	1.29023	2.07645	1.24141	Promoter	4	5099566	5099586	21	1	C02B10.12	0
C02B10.19	chrIV	5107450	5107830	381	*	H3K27_ikb-1(nr2027)_peaks_peak_4558	.	1.44835	3.61272	2.17154	Promoter	4	5107936	5107956	21	2	C02B10.19	126
C02B10.19	chrIV	5107209	5109555	2347	*	H3K27_WT_peaks_peak_3850	.	1.38699	2.96362	1.35355	Promoter	4	5107936	5107956	21	2	C02B10.19	0
C02B10.2	chrIV	5090327	5092893	2567	*	H3K36_ikb-1(nr2027)_peaks_peak_3507	.	1.73823	10.0702	8.78218	Promoter	4	5090282	5091101	820	2	C02B10.2	0
C02B10.2	chrIV	5090328	5092792	2465	*	H3K36_WT_peaks_peak_3733	.	1.71399	8.67808	7.38177	Promoter	4	5090282	5091101	820	2	C02B10.2	0
C02B10.2	chrIV	5090452	5092829	2378	*	H3K36_nfki-1(cer1)_peaks_peak_3522	.	1.80984	11.4647	10.1545	Promoter	4	5090282	5091101	820	2	C02B10.2	0
C02B10.22	chrIV	5098020	5098224	205	*	H3K27_ikb-1(nr2027)_peaks_peak_4554	.	1.37588	2.94852	1.80656	Promoter	4	5097956	5097976	21	2	C02B10.22	-44
C02B10.26	chrIV	5075890	5076924	1035	*	H3K27_ikb-1(nr2027)_peaks_peak_4553	.	1.32519	2.29773	1.38215	Promoter	4	5075965	5075985	21	1	C02B10.26	0
C02B10.26	chrIV	5075869	5076723	855	*	H3K27_nfki-1(cer1)_peaks_peak_4462	.	1.29502	2.13797	1.12263	Promoter	4	5075965	5075985	21	1	C02B10.26	0
C02B10.3	chrIV	5103121	5103876	756	*	H3K27_nfki-1(cer1)_peaks_peak_4464	.	1.29564	2.21324	1.1656	Promoter	4	5092800	5103273	10474	2	C02B10.3.1	0
C02B10.43	chrIV	5077833	5078096	264	*	H3K27_nfki-1(cer1)_peaks_peak_4463	.	1.28634	2.05033	1.07328	Promoter	4	5077650	5077670	21	2	C02B10.43	-163
C02B10.7	chrIV	5100825	5101413	589	*	H3K27_ikb-1(nr2027)_peaks_peak_4556	.	1.25489	1.79252	1.04832	Promoter	4	5101197	5101217	21	2	C02B10.7	0
C02B10.7	chrIV	5101258	5101457	200	*	H3K27_WT_peaks_peak_3848	.	1.35119	2.6492	1.20268	Promoter	4	5101197	5101217	21	2	C02B10.7	-41
C02B4.1	chrX	12678254	12679342	1089	*	H3K27_WT_peaks_peak_10510	.	1.38871	2.8741	1.30243	Promoter	6	12678760	12689207	10448	1	C02B4.1	0
C02B4.1	chrX	12683675	12684069	395	*	H3K27_WT_peaks_peak_10512	.	1.36267	2.59084	1.15767	Exon	6	12678760	12689207	10448	1	C02B4.1	4915
C02B4.1	chrX	12680544	12681375	832	*	H3K27_WT_peaks_peak_10511	.	1.34584	2.56824	1.15861	Promoter	6	12678760	12689207	10448	1	C02B4.1	1784
C02B4.1	chrX	12678132	12685903	7772	*	H3K27_ikb-1(nr2027)_peaks_peak_10075	.	1.36178	2.59729	1.55917	Promoter	6	12678760	12689207	10448	1	C02B4.1	0
C02B4.1	chrX	12678111	12683903	5793	*	H3K27_nfki-1(cer1)_peaks_peak_10690	.	1.33145	2.4285	1.2699	Promoter	6	12678760	12689207	10448	1	C02B4.1	0
C02B4.10	chrX	12674839	12677052	2214	*	H3K27_nfki-1(cer1)_peaks_peak_10689	.	1.33611	2.53272	1.33762	Promoter	6	12675125	12675274	150	1	C02B4.10	0
C02B4.10	chrX	12672854	12677079	4226	*	H3K27_ikb-1(nr2027)_peaks_peak_10074	.	1.37902	2.81639	1.70944	Promoter	6	12675125	12675274	150	1	C02B4.10	0
C02B4.10	chrX	12673737	12676647	2911	*	H3K27_WT_peaks_peak_10509	.	1.38843	2.99009	1.35834	Promoter	6	12675125	12675274	150	1	C02B4.10	0
C02B4.2	chrX	12665940	12667305	1366	*	H3K36_ikb-1(nr2027)_peaks_peak_5266	.	1.32469	2.38408	1.52977	Promoter	6	12663724	12667782	4059	2	C02B4.2	477
C02B4.2	chrX	12665955	12667211	1257	*	H3K36_nfki-1(cer1)_peaks_peak_5319	.	1.28417	2.15689	1.30907	Promoter	6	12663724	12667782	4059	2	C02B4.2	571
C02B4.3	chrX	12657703	12660530	2828	*	H3K27_ikb-1(nr2027)_peaks_peak_10072	.	1.36795	2.78228	1.6826	Promoter	6	12658405	12660991	2587	2	C02B4.3	461
C02B4.3	chrX	12658960	12660105	1146	*	H3K27_nfki-1(cer1)_peaks_peak_10687	.	1.30973	2.44163	1.28455	Promoter	6	12658405	12660991	2587	2	C02B4.3	886
C02B4.4	chrX	12661826	12663701	1876	*	H3K27_ikb-1(nr2027)_peaks_peak_10073	.	1.33678	2.49929	1.50915	Promoter	6	12662403	12663553	1151	2	C02B4.4	0
C02B4.t1	chrX	12661866	12662515	650	*	H3K27_nfki-1(cer1)_peaks_peak_10688	.	1.27123	1.99223	1.03863	Promoter	6	12661093	12661176	84	1	C02B4.t1	773
C02B8.11	chrX	8115474	8122793	7320	*	H3K27_nfki-1(cer1)_peaks_peak_10041	.	1.35293	2.67053	1.39607	Promoter	6	8117716	8117862	147	2	C02B8.11	0
C02B8.11	chrX	8118377	8119490	1114	*	H3K27_WT_peaks_peak_9734	.	1.36585	2.67301	1.20812	Promoter	6	8117716	8117862	147	2	C02B8.11	-515
C02B8.11	chrX	8115498	8120577	5080	*	H3K27_ikb-1(nr2027)_peaks_peak_9517	.	1.42263	3.32624	1.97578	Promoter	6	8117716	8117862	147	2	C02B8.11	0
C02B8.11	chrX	8120331	8121978	1648	*	H3K27_WT_peaks_peak_9735	.	1.40193	3.01383	1.37152	Promoter	6	8117716	8117862	147	2	C02B8.11	-2469
C02B8.2	chrX	8142488	8143784	1297	*	H3K27_nfki-1(cer1)_peaks_peak_10044	.	1.41471	3.32946	1.71401	Promoter	6	8144384	8144978	595	1	C02B8.2	-600
C02B8.2	chrX	8143459	8143778	320	*	H3K27_WT_peaks_peak_9739	.	1.48677	3.90324	1.76775	Promoter	6	8144384	8144978	595	1	C02B8.2	-606
C02B8.3	chrX	8138004	8141491	3488	*	H3K27_nfki-1(cer1)_peaks_peak_10043	.	1.32805	2.42977	1.27558	Promoter	6	8139473	8140184	712	1	C02B8.3	0
C02B8.3	chrX	8137454	8141441	3988	*	H3K27_WT_peaks_peak_9738	.	1.40424	3.10557	1.41547	Promoter	6	8139473	8140184	712	1	C02B8.3	0
C02B8.3	chrX	8137367	8143753	6387	*	H3K27_ikb-1(nr2027)_peaks_peak_9520	.	1.39325	2.93197	1.77332	Promoter	6	8139473	8140184	712	1	C02B8.3	0
C02B8.4	chrX	8115384	8117151	1768	*	H3K27_WT_peaks_peak_9733	.	1.38541	2.94945	1.34212	Promoter	6	8116587	8120057	3471	1	C02B8.4	0
C02B8.4	chrX	8113534	8113896	363	*	H3K27_nfki-1(cer1)_peaks_peak_10040	.	1.35514	2.66888	1.39713	Promoter	6	8116587	8120057	3471	1	C02B8.4	-2691
C02B8.5	chrX	8124230	8132927	8698	*	H3K27_nfki-1(cer1)_peaks_peak_10042	.	1.36055	2.77798	1.45459	Promoter	6	8120361	8125707	5347	2	C02B8.5	0
C02B8.5	chrX	8121625	8122107	483	*	H3K27_ikb-1(nr2027)_peaks_peak_9518	.	1.34578	2.3749	1.42008	Exon	6	8120361	8125707	5347	2	C02B8.5	3600
C02B8.5	chrX	8122910	8133847	10938	*	H3K27_ikb-1(nr2027)_peaks_peak_9519	.	1.38401	2.83612	1.70533	Promoter	6	8120361	8125707	5347	2	C02B8.5	0
C02B8.5	chrX	8125105	8126891	1787	*	H3K27_WT_peaks_peak_9736	.	1.38486	2.90131	1.32657	Promoter	6	8120361	8125707	5347	2	C02B8.5	0
C02B8.8	chrX	8133978	8135831	1854	*	H3K36_nfki-1(cer1)_peaks_peak_5187	.	1.41799	3.41502	2.50562	Promoter	6	8135691	8135711	21	1	C02B8.8	0
C02B8.8	chrX	8134724	8135935	1212	*	H3K36_WT_peaks_peak_5404	.	1.38439	2.86233	1.93093	Promoter	6	8135691	8135711	21	1	C02B8.8	0
C02B8.8	chrX	8135385	8135948	564	*	H3K36_ikb-1(nr2027)_peaks_peak_5140	.	1.52111	4.42373	3.47396	Promoter	6	8135691	8135711	21	1	C02B8.8	0
C02B8.9	chrX	8128094	8130182	2089	*	H3K27_WT_peaks_peak_9737	.	1.39216	2.99318	1.36378	Promoter	6	8131585	8131605	21	2	C02B8.9	1423
C02C2.1	chrIII	7870958	7871301	344	*	H3K27_nfki-1(cer1)_peaks_peak_3523	.	1.28255	2.25521	1.18701	Promoter	3	7873715	7877041	3327	1	C02C2.1	-2414
C02C2.1	chrIII	7873354	7874818	1465	*	H3K27_nfki-1(cer1)_peaks_peak_3524	.	1.29345	2.22988	1.17121	Promoter	3	7873715	7877041	3327	1	C02C2.1	0
C02C2.1	chrIII	7871277	7878855	7579	*	H3K27_ikb-1(nr2027)_peaks_peak_3573	.	1.34218	2.5753	1.55095	Promoter	3	7873715	7877041	3327	1	C02C2.1	0
C02C2.3	chrIII	7866714	7870134	3421	*	H3K27_ikb-1(nr2027)_peaks_peak_3572	.	1.3109	2.34206	1.40708	Promoter	3	7866443	7868661	2219	1	C02C2.3	271
C02C2.3	chrIII	7868492	7869802	1311	*	H3K27_nfki-1(cer1)_peaks_peak_3522	.	1.28084	2.11125	1.1089	Promoter	3	7866443	7868661	2219	1	C02C2.3	2049
C02C2.5	chrIII	7876736	7877733	998	*	H3K27_WT_peaks_peak_3110	.	1.40875	3.17239	1.45188	Promoter	3	7877147	7878774	1628	2	C02C2.5	1041
C02C2.5	chrIII	7875817	7878953	3137	*	H3K27_nfki-1(cer1)_peaks_peak_3525	.	1.33009	2.50491	1.31869	Promoter	3	7877147	7878774	1628	2	C02C2.5	0
C02C6.1	chrX	15568951	15571161	2211	*	H3K36_ikb-1(nr2027)_peaks_peak_5357	.	1.49443	4.06368	3.12923	Promoter	6	15568853	15572953	4101	1	C02C6.1a	98
C02C6.1	chrX	15568955	15571570	2616	*	H3K36_nfki-1(cer1)_peaks_peak_5416	.	1.49077	4.22017	3.27451	Promoter	6	15568853	15572953	4101	1	C02C6.1a	102
C02C6.1	chrX	15569082	15571704	2623	*	H3K36_WT_peaks_peak_5624	.	1.46378	3.70215	2.71928	Promoter	6	15568853	15572953	4101	1	C02C6.1a	229
C02C6.10	chrX	15560128	15560772	645	*	H3K27_ikb-1(nr2027)_peaks_peak_10477	.	1.3654	2.58603	1.55923	Promoter	6	15560428	15560567	140	1	C02C6.10	0
C02C6.10	chrX	15560228	15560567	340	*	H3K27_WT_peaks_peak_11005	.	1.36673	2.74316	1.24841	Promoter	6	15560428	15560567	140	1	C02C6.10	0
C02C6.10	chrX	15556687	15560737	4051	*	H3K27_nfki-1(cer1)_peaks_peak_11146	.	1.35456	2.69133	1.40823	Promoter	6	15560428	15560567	140	1	C02C6.10	0
C02C6.12	chrX	15556085	15559289	3205	*	H3K27_ikb-1(nr2027)_peaks_peak_10476	.	1.3107	2.08902	1.24168	Promoter	6	15559154	15559287	134	1	C02C6.12	0
C02C6.12	chrX	15558066	15559098	1033	*	H3K27_WT_peaks_peak_11004	.	1.36956	2.66921	1.19982	Promoter	6	15559154	15559287	134	1	C02C6.12	-56
C02C6.2	chrX	15534668	15535673	1006	*	H3K27_ikb-1(nr2027)_peaks_peak_10470	.	1.30444	2.0275	1.1973	Promoter	6	15537594	15546646	9053	1	C02C6.2a	-1921
C02C6.2	chrX	15536627	15537241	615	*	H3K27_ikb-1(nr2027)_peaks_peak_10471	.	1.35064	2.46531	1.48253	Promoter	6	15537594	15546646	9053	1	C02C6.2a	-353
C02C6.2	chrX	15538121	15546195	8075	*	H3K27_ikb-1(nr2027)_peaks_peak_10472	.	1.3614	2.56642	1.54334	Promoter	6	15542944	15545958	3015	1	C02C6.2b	0
C02C6.2	chrX	15538437	15539737	1301	*	H3K27_nfki-1(cer1)_peaks_peak_11142	.	1.34032	2.51987	1.32263	Promoter	6	15537594	15546646	9053	1	C02C6.2a	843
C02C6.2	chrX	15542906	15544095	1190	*	H3K27_nfki-1(cer1)_peaks_peak_11144	.	1.35811	2.68556	1.40261	Promoter	6	15542944	15545958	3015	1	C02C6.2b	0
C02C6.2	chrX	15536610	15537046	437	*	H3K27_WT_peaks_peak_11000	.	1.37128	2.74277	1.25208	Promoter	6	15537594	15546646	9053	1	C02C6.2a	-548
C02C6.2	chrX	15534509	15535167	659	*	H3K27_nfki-1(cer1)_peaks_peak_11140	.	1.33151	2.40846	1.26003	Promoter	6	15537594	15546646	9053	1	C02C6.2a	-2427
C02C6.2	chrX	15536635	15537246	612	*	H3K27_nfki-1(cer1)_peaks_peak_11141	.	1.38327	2.97606	1.55162	Promoter	6	15537594	15546646	9053	1	C02C6.2a	-348
C02C6.2	chrX	15543812	15544086	275	*	H3K27_WT_peaks_peak_11001	.	1.39066	2.89416	1.30542	Promoter	6	15542944	15545958	3015	1	C02C6.2b	868
C02C6.3	chrX	15549250	15549547	298	*	H3K27_ikb-1(nr2027)_peaks_peak_10473	.	1.39397	2.88258	1.73852	Promoter	6	15546795	15550448	3654	2	C02C6.3b	901
C02C6.3	chrX	15550410	15551073	664	*	H3K27_ikb-1(nr2027)_peaks_peak_10474	.	1.35135	2.45522	1.47471	Promoter	6	15546795	15550448	3654	2	C02C6.3b	0
C02C6.3	chrX	15551913	15552664	752	*	H3K27_ikb-1(nr2027)_peaks_peak_10475	.	1.31848	2.15497	1.27997	Promoter	6	15546639	15552165	5527	2	C02C6.3a	0
C02C6.3	chrX	15550410	15552257	1848	*	H3K27_nfki-1(cer1)_peaks_peak_11145	.	1.31665	2.25797	1.17813	Promoter	6	15546639	15552165	5527	2	C02C6.3a	0
C02C6.3	chrX	15546884	15548083	1200	*	H3K27_WT_peaks_peak_11003	.	1.41583	3.15022	1.4274	Promoter	6	15546670	15547249	580	2	C02C6.3d.1	0
C02C6.3	chrX	15545005	15545285	281	*	H3K27_WT_peaks_peak_11002	.	1.33808	2.36527	1.04397	Promoter	6	15546795	15547105	311	2	C02C6.3c	1820
C02C6.4	chrX	15540881	15542102	1222	*	H3K27_nfki-1(cer1)_peaks_peak_11143	.	1.37351	2.88745	1.50245	Promoter	6	15542222	15542345	124	2	C02C6.4	243
C02C6.6	chrX	15573742	15574768	1027	*	H3K27_ikb-1(nr2027)_peaks_peak_10479	.	1.31459	2.25362	1.35346	Promoter	6	15575487	15575689	203	1	C02C6.6	-719
C02C6.6	chrX	15574089	15574868	780	*	H3K27_nfki-1(cer1)_peaks_peak_11148	.	1.39735	3.23536	1.67229	Promoter	6	15575487	15575689	203	1	C02C6.6	-619
C02C6.6	chrX	15574164	15574559	396	*	H3K27_WT_peaks_peak_11007	.	1.36515	2.71642	1.23523	Promoter	6	15575487	15575689	203	1	C02C6.6	-928
C02C6.7	chrX	15561800	15565729	3930	*	H3K27_ikb-1(nr2027)_peaks_peak_10478	.	1.35545	2.51051	1.51441	Promoter	6	15564400	15564511	112	1	C02C6.7	0
C02C6.7	chrX	15562140	15565660	3521	*	H3K27_nfki-1(cer1)_peaks_peak_11147	.	1.3313	2.4747	1.29794	Promoter	6	15564400	15564511	112	1	C02C6.7	0
C02C6.7	chrX	15564592	15565058	467	*	H3K27_WT_peaks_peak_11006	.	1.42061	3.24817	1.49666	Promoter	6	15564400	15564511	112	1	C02C6.7	192
C02C6.8	chrX	15575600	15577347	1748	*	H3K27_ikb-1(nr2027)_peaks_peak_10480	.	1.30602	2.06377	1.22719	Promoter	6	15575458	15575733	276	2	C02C6.8	0
C02D4.1	chrX	15282258	15285232	2975	*	H3K27_nfki-1(cer1)_peaks_peak_11092	.	1.34517	2.57287	1.33629	Promoter	6	15284138	15286158	2021	1	C02D4.1	0
C02D4.1	chrX	15283259	15284158	900	*	H3K27_ikb-1(nr2027)_peaks_peak_10420	.	1.31606	2.12651	1.2617	Promoter	6	15284138	15286158	2021	1	C02D4.1	0
C02D4.1	chrX	15286103	15286822	720	*	H3K27_ikb-1(nr2027)_peaks_peak_10421	.	1.35405	2.48924	1.4962	Promoter	6	15284138	15286158	2021	1	C02D4.1	1965
C02D4.10	chrX	15293852	15298525	4674	*	H3K27_nfki-1(cer1)_peaks_peak_11095	.	1.3568	2.70326	1.40943	Promoter	6	15296781	15297053	273	2	C02D4.10	0
C02D4.10	chrX	15287627	15298700	11074	*	H3K27_ikb-1(nr2027)_peaks_peak_10422	.	1.36061	2.55951	1.53667	Promoter	6	15296781	15297053	273	2	C02D4.10	0
C02D4.11	chrX	15286058	15291025	4968	*	H3K27_nfki-1(cer1)_peaks_peak_11093	.	1.3448	2.5474	1.32986	Promoter	6	15288801	15289025	225	1	C02D4.11	0
C02D4.11	chrX	15286037	15286938	902	*	H3K27_WT_peaks_peak_10957	.	1.4247	3.26143	1.48387	Promoter	6	15288801	15289025	225	1	C02D4.11	-1863
C02D4.11	chrX	15287856	15288341	486	*	H3K27_WT_peaks_peak_10958	.	1.38538	2.83266	1.2837	Promoter	6	15288801	15289025	225	1	C02D4.11	-460
C02D4.13	chrX	15296409	15296838	430	*	H3K27_WT_peaks_peak_10960	.	1.36171	2.58196	1.15281	Promoter	6	15296823	15297053	231	1	C02D4.13	0
C02D4.2	chrX	15301190	15306029	4840	*	H3K27_ikb-1(nr2027)_peaks_peak_10424	.	1.36458	2.57995	1.55132	Promoter	6	15289885	15302894	13010	2	C02D4.2d	0
C02D4.2	chrX	15299964	15300179	216	*	H3K27_ikb-1(nr2027)_peaks_peak_10423	.	1.37978	2.75418	1.67198	Promoter	6	15289885	15298154	8270	2	C02D4.2c	-1810
C02D4.2	chrX	15292167	15293008	842	*	H3K27_nfki-1(cer1)_peaks_peak_11094	.	1.38467	2.97101	1.55013	Promoter	6	15286510	15291991	5482	2	C02D4.2f	-176
C02D4.2	chrX	15302331	15304855	2525	*	H3K27_nfki-1(cer1)_peaks_peak_11096	.	1.34609	2.61672	1.36723	Promoter	6	15289885	15302894	13010	2	C02D4.2d	0
C02D4.2	chrX	15297911	15298342	432	*	H3K27_WT_peaks_peak_10961	.	1.53967	4.63893	2.09847	Promoter	6	15286776	15298154	11379	2	C02D4.2b	0
C02D4.2	chrX	15301202	15304129	2928	*	H3K27_WT_peaks_peak_10962	.	1.39884	2.98117	1.34385	Promoter	6	15289885	15302894	13010	2	C02D4.2d	0
C02D4.3	chrX	15289838	15290608	771	*	H3K27_WT_peaks_peak_10959	.	1.35875	2.62397	1.18962	Promoter	6	15290459	15290479	21	2	C02D4.3	0
C02D4.7	chrX	15305935	15306916	982	*	H3K27_nfki-1(cer1)_peaks_peak_11097	.	1.3062	2.1828	1.14047	Promoter	6	15305687	15305832	146	2	C02D4.7	-103
C02D5.1	chrIII	8560560	8562604	2045	*	H3K27_ikb-1(nr2027)_peaks_peak_3625	.	1.40309	3.02498	1.83541	Promoter	3	8561105	8562892	1788	1	C02D5.1	0
C02D5.1	chrIII	8561153	8561588	436	*	H3K27_WT_peaks_peak_3150	.	1.34398	2.46096	1.10539	Promoter	3	8561105	8562892	1788	1	C02D5.1	48
C02D5.1	chrIII	8561034	8564403	3370	*	H3K27_nfki-1(cer1)_peaks_peak_3577	.	1.34146	2.60482	1.36615	Promoter	3	8561105	8562892	1788	1	C02D5.1	0
C02D5.1	chrIII	8564035	8565209	1175	*	H3K27_ikb-1(nr2027)_peaks_peak_3626	.	1.30037	2.04235	1.21463	Promoter	3	8561105	8562892	1788	1	C02D5.1	2930
C02D5.2	chrIII	8558247	8558738	492	*	H3K36_nfki-1(cer1)_peaks_peak_2711	.	1.26845	1.97756	1.14064	Promoter	3	8557435	8558901	1467	1	C02D5.2b	812
C02D5.3	chrIII	8554448	8555454	1007	*	H3K27_ikb-1(nr2027)_peaks_peak_3624	.	1.27544	1.96243	1.16352	Promoter	3	8554692	8555741	1050	1	C02D5.3	0
C02D5.4	chrIII	8553356	8553599	244	*	H3K36_WT_peaks_peak_2889	.	1.32572	2.52493	1.61157	Promoter	3	8552473	8553757	1285	1	C02D5.4	883
C02D5.4	chrIII	8550176	8551527	1352	*	H3K27_ikb-1(nr2027)_peaks_peak_3623	.	1.30344	2.25029	1.3507	Promoter	3	8552473	8553757	1285	1	C02D5.4	-946
C02D5.5	chrIII	8566753	8569874	3122	*	H3K27_ikb-1(nr2027)_peaks_peak_3627	.	1.35116	2.53145	1.51646	Promoter	3	8570510	8570649	140	2	C02D5.5	775
C02D5.5	chrIII	8568710	8570099	1390	*	H3K27_WT_peaks_peak_3151	.	1.39919	3.06491	1.3987	Promoter	3	8570510	8570649	140	2	C02D5.5	550
C02D5.5	chrIII	8572267	8573232	966	*	H3K27_WT_peaks_peak_3152	.	1.39998	3.05839	1.40268	Promoter	3	8570510	8570649	140	2	C02D5.5	-1618
C02D5.5	chrIII	8566945	8569596	2652	*	H3K27_nfki-1(cer1)_peaks_peak_3578	.	1.34276	2.56686	1.34079	Promoter	3	8570510	8570649	140	2	C02D5.5	1053
C02D5.5	chrIII	8571892	8572363	472	*	H3K27_nfki-1(cer1)_peaks_peak_3579	.	1.32181	2.39379	1.25951	Promoter	3	8570510	8570649	140	2	C02D5.5	-1243
C02E11.1	chrV	1043519	1048401	4883	*	H3K36_nfki-1(cer1)_peaks_peak_4149	.	1.53771	4.86124	3.88826	Promoter	5	1042954	1048578	5625	2	C02E11.1b	177
C02E11.1	chrV	1050443	1050694	252	*	H3K27_WT_peaks_peak_5561	.	1.34917	2.46605	1.09599	Promoter	5	1042693	1048583	5891	2	C02E11.1a.1	-1860
C02E11.1	chrV	1043840	1048421	4582	*	H3K36_WT_peaks_peak_4370	.	1.56368	5.04291	3.98941	Promoter	5	1042954	1048578	5625	2	C02E11.1b	157
C02E11.1	chrV	1043818	1048562	4745	*	H3K36_ikb-1(nr2027)_peaks_peak_4117	.	1.55751	4.8712	3.9007	Promoter	5	1042954	1048578	5625	2	C02E11.1b	16
C02E7.1	chrV	4924221	4945896	21676	*	H3K27_ikb-1(nr2027)_peaks_peak_6715	.	1.41808	3.19051	1.92022	Promoter	5	4934724	4939071	4348	1	C02E7.1	0
C02E7.1	chrV	4928961	4942042	13082	*	H3K27_WT_peaks_peak_6144	.	1.39899	2.99702	1.35895	Promoter	5	4934724	4939071	4348	1	C02E7.1	0
C02E7.1	chrV	4929081	4945915	16835	*	H3K27_nfki-1(cer1)_peaks_peak_6845	.	1.39701	3.19105	1.64216	Promoter	5	4934724	4939071	4348	1	C02E7.1	0
C02E7.13	chrV	4943318	4943866	549	*	H3K27_WT_peaks_peak_6145	.	1.4467	3.49569	1.59478	Promoter	5	4943102	4944305	1204	2	C02E7.13	439
C02E7.15	chrV	4945132	4945785	654	*	H3K27_WT_peaks_peak_6146	.	1.37642	2.86034	1.30884	Promoter	5	4944862	4944882	21	2	C02E7.15	-250
C02E7.17	chrV	4918591	4923130	4540	*	H3K27_ikb-1(nr2027)_peaks_peak_6714	.	1.34972	2.48069	1.48865	Promoter	5	4919831	4919976	146	2	C02E7.17	0
C02E7.17	chrV	4919862	4921665	1804	*	H3K27_nfki-1(cer1)_peaks_peak_6843	.	1.4147	3.38418	1.73729	Promoter	5	4919831	4919976	146	2	C02E7.17	0
C02E7.2	chrV	4922802	4928107	5306	*	H3K27_nfki-1(cer1)_peaks_peak_6844	.	1.39345	3.09424	1.60384	Promoter	5	4926657	4928181	1525	1	C02E7.2	0
C02E7.2	chrV	4924676	4927905	3230	*	H3K27_WT_peaks_peak_6143	.	1.44798	3.52871	1.60225	Promoter	5	4926657	4928181	1525	1	C02E7.2	0
C02E7.5	chrV	4920720	4921150	431	*	H3K27_WT_peaks_peak_6142	.	1.45408	3.59849	1.6427	Promoter	5	4921088	4922602	1515	1	C02E7.5	0
C02E7.7	chrV	4918256	4918934	679	*	H3K27_WT_peaks_peak_6141	.	1.36467	2.60997	1.16779	Promoter	5	4918140	4918571	432	2	C02E7.7	0
C02E7.7	chrV	4915936	4918705	2770	*	H3K27_nfki-1(cer1)_peaks_peak_6842	.	1.33086	2.50296	1.31819	Promoter	5	4918140	4918571	432	2	C02E7.7	0
C02F12.1	chrX	3679846	3681017	1172	*	H3K27_ikb-1(nr2027)_peaks_peak_8979	.	1.32832	2.25968	1.35889	Promoter	6	3681155	3684219	3065	1	C02F12.1b	-138
C02F12.1	chrX	3680467	3681056	590	*	H3K27_nfki-1(cer1)_peaks_peak_9390	.	1.30756	2.1706	1.13077	Promoter	6	3681155	3684219	3065	1	C02F12.1b	-99
C02F12.10	chrX	3672854	3674136	1283	*	H3K27_ikb-1(nr2027)_peaks_peak_8977	.	1.34872	2.45471	1.47601	Promoter	6	3672264	3673905	1642	2	C02F12.10	0
C02F12.10	chrX	3658168	3674426	16259	*	H3K27_nfki-1(cer1)_peaks_peak_9389	.	1.36556	2.79762	1.45449	Promoter	6	3672264	3673905	1642	2	C02F12.10	0
C02F12.10	chrX	3672922	3673823	902	*	H3K27_WT_peaks_peak_8998	.	1.39945	3.01151	1.37138	Promoter	6	3672264	3673905	1642	2	C02F12.10	82
C02F12.11	chrX	3684047	3693675	9629	*	H3K27_ikb-1(nr2027)_peaks_peak_8980	.	1.40417	3.04001	1.82416	Promoter	6	3686075	3686095	21	1	C02F12.11	0
C02F12.11	chrX	3683974	3691676	7703	*	H3K27_nfki-1(cer1)_peaks_peak_9391	.	1.39775	3.17399	1.63342	Promoter	6	3686075	3686095	21	1	C02F12.11	0
C02F12.11	chrX	3684210	3687864	3655	*	H3K27_WT_peaks_peak_8999	.	1.39442	2.93139	1.32941	Promoter	6	3686075	3686095	21	1	C02F12.11	0
C02F12.3	chrX	3656464	3671408	14945	*	H3K27_ikb-1(nr2027)_peaks_peak_8976	.	1.41368	3.13251	1.88521	Promoter	6	3668087	3668894	808	2	C02F12.3.2	0
C02F12.3	chrX	3664842	3668569	3728	*	H3K27_WT_peaks_peak_8996	.	1.41171	3.11885	1.41557	Promoter	6	3668087	3668894	808	2	C02F12.3.2	325
C02F12.4	chrX	3676007	3677663	1657	*	H3K27_ikb-1(nr2027)_peaks_peak_8978	.	1.30879	2.06821	1.22346	Promoter	6	3674030	3678546	4517	2	C02F12.4	883
C02F12.4	chrX	3675990	3677710	1721	*	H3K36_WT_peaks_peak_5275	.	1.42129	3.24094	2.28543	Promoter	6	3674030	3678546	4517	2	C02F12.4	836
C02F12.4	chrX	3676071	3677606	1536	*	H3K36_nfki-1(cer1)_peaks_peak_5060	.	1.40624	3.17944	2.2797	Promoter	6	3674030	3678546	4517	2	C02F12.4	940
C02F12.4	chrX	3676012	3678034	2023	*	H3K36_ikb-1(nr2027)_peaks_peak_5014	.	1.4216	3.24876	2.35107	Promoter	6	3674030	3678546	4517	2	C02F12.4	512
C02F12.5	chrX	3669489	3672082	2594	*	H3K27_WT_peaks_peak_8997	.	1.39321	2.94474	1.33157	Promoter	6	3670360	3672045	1686	2	C02F12.5	0
C02F12.7	chrX	3689016	3690721	1706	*	H3K27_WT_peaks_peak_9000	.	1.4191	3.19585	1.45249	Promoter	6	3684211	3689194	4984	2	C02F12.7	0
C02F12.7	chrX	3690496	3690975	480	*	H3K36_ikb-1(nr2027)_peaks_peak_5015	.	1.32285	2.14165	1.29845	Promoter	6	3684211	3689194	4984	2	C02F12.7	-1302
C02F12.7	chrX	3690804	3691407	604	*	H3K36_nfki-1(cer1)_peaks_peak_5061	.	1.36091	2.67404	1.79804	Promoter	6	3684211	3689194	4984	2	C02F12.7	-1610
C02F12.8	chrX	3691231	3691582	352	*	H3K36_WT_peaks_peak_5276	.	1.35724	2.48777	1.57466	Promoter	6	3690154	3693225	3072	2	C02F12.8	1643
C02F4.1	chrIV	10484098	10492829	8732	*	H3K36_WT_peaks_peak_4021	.	1.75517	9.27588	7.95924	Promoter	4	10484090	10492932	8843	1	C02F4.1	8
C02F4.1	chrIV	10482701	10492898	10198	*	H3K36_nfki-1(cer1)_peaks_peak_3805	.	1.86981	11.8223	10.4973	Promoter	4	10484090	10492932	8843	1	C02F4.1	0
C02F4.1	chrIV	10482650	10492810	10161	*	H3K36_ikb-1(nr2027)_peaks_peak_3784	.	1.87224	11.7584	10.404	Promoter	4	10484090	10492932	8843	1	C02F4.1	0
C02F4.11	chrIV	10497869	10499347	1479	*	H3K36_nfki-1(cer1)_peaks_peak_3807	.	1.36801	2.98829	2.09865	Promoter	4	10499899	10500177	279	2	C02F4.11	830
C02F4.11	chrIV	10493812	10494211	400	*	H3K36_nfki-1(cer1)_peaks_peak_3806	.	1.45535	4.18072	3.23928	3' UTR	4	10499899	10500177	279	2	C02F4.11	5966
C02F4.11	chrIV	10493809	10494578	770	*	H3K36_WT_peaks_peak_4022	.	1.37844	2.99	2.04863	3' UTR	4	10499899	10500177	279	2	C02F4.11	5599
C02F4.11	chrIV	10497947	10499453	1507	*	H3K36_WT_peaks_peak_4023	.	1.39416	3.14055	2.19093	Promoter	4	10499899	10500177	279	2	C02F4.11	724
C02F4.11	chrIV	10498009	10499595	1587	*	H3K36_ikb-1(nr2027)_peaks_peak_3786	.	1.31885	2.42622	1.56978	Promoter	4	10499899	10500177	279	2	C02F4.11	582
C02F4.11	chrIV	10493695	10494435	741	*	H3K36_ikb-1(nr2027)_peaks_peak_3785	.	1.28186	1.99222	1.15959	3' UTR	4	10499899	10500177	279	2	C02F4.11	5742
C02F4.2	chrIV	10500977	10501452	476	*	H3K36_nfki-1(cer1)_peaks_peak_3808	.	1.31367	2.34646	1.48869	Promoter	4	10493842	10501040	7199	2	C02F4.2a	0
C02F4.4	chrIV	10515032	10518583	3552	*	H3K27_ikb-1(nr2027)_peaks_peak_5158	.	1.30857	2.32183	1.39405	Promoter	4	10513870	10515263	1394	2	C02F4.4	0
C02F4.4	chrIV	10517824	10519885	2062	*	H3K27_nfki-1(cer1)_peaks_peak_5137	.	1.31649	2.47488	1.3067	Promoter	4	10513870	10515263	1394	2	C02F4.4	-2561
C02F4.4	chrIV	10517529	10518306	778	*	H3K27_WT_peaks_peak_4553	.	1.405	3.32577	1.52581	Promoter	4	10513870	10515263	1394	2	C02F4.4	-2266
C02F4.5	chrIV	10521658	10523784	2127	*	H3K27_nfki-1(cer1)_peaks_peak_5138	.	1.29826	2.22206	1.16626	Promoter	4	10523415	10524125	711	2	C02F4.5	341
C02F4.5	chrIV	10520631	10521179	549	*	H3K27_ikb-1(nr2027)_peaks_peak_5159	.	1.4049	3.20084	1.936	Promoter	4	10523415	10524125	711	2	C02F4.5	2946
C02F4.5	chrIV	10522435	10531883	9449	*	H3K27_ikb-1(nr2027)_peaks_peak_5160	.	1.39549	3.0241	1.82041	Promoter	4	10523415	10524125	711	2	C02F4.5	0
C02F4.7	chrIV	10514143	10514894	752	*	H3K27_WT_peaks_peak_4552	.	1.33008	2.53785	1.14362	Promoter	4	10514755	10514775	21	2	C02F4.7	0
C02F5.1	chrIII	8250583	8254023	3441	*	H3K36_nfki-1(cer1)_peaks_peak_2690	.	2.11884	17.0109	15.301	Promoter	3	8250565	8254251	3687	1	C02F5.1	18
C02F5.1	chrIII	8250613	8254202	3590	*	H3K36_ikb-1(nr2027)_peaks_peak_2672	.	1.92366	12.4966	11.1001	Promoter	3	8250565	8254251	3687	1	C02F5.1	48
C02F5.1	chrIII	8250558	8254068	3511	*	H3K36_WT_peaks_peak_2866	.	1.89261	11.4844	10.0057	Promoter	3	8250565	8254251	3687	1	C02F5.1	0
C02F5.11	chrIII	8236111	8238816	2706	*	H3K27_ikb-1(nr2027)_peaks_peak_3601	.	1.32736	2.49628	1.5113	Promoter	3	8236846	8237822	977	2	C02F5.11	0
C02F5.12	chrIII	8241069	8241869	801	*	H3K36_WT_peaks_peak_2864	.	1.32704	2.46103	1.55136	Promoter	3	8240807	8242932	2126	2	C02F5.12	1063
C02F5.13	chrIII	8243067	8249235	6169	*	H3K36_ikb-1(nr2027)_peaks_peak_2671	.	1.879	12.7535	11.3319	Promoter	3	8247277	8248745	1469	1	C02F5.13	0
C02F5.13	chrIII	8242952	8249333	6382	*	H3K36_nfki-1(cer1)_peaks_peak_2689	.	1.99762	15.2011	13.6413	Promoter	3	8247277	8248745	1469	1	C02F5.13	0
C02F5.13	chrIII	8242981	8249205	6225	*	H3K36_WT_peaks_peak_2865	.	1.89842	12.2735	10.7306	Promoter	3	8247277	8248745	1469	1	C02F5.13	0
C02F5.5	chrIII	8236111	8237018	908	*	H3K27_WT_peaks_peak_3129	.	1.3471	2.59142	1.17614	Promoter	3	8236075	8236835	761	1	C02F5.5	36
C02F5.6	chrIII	8229006	8234661	5656	*	H3K36_nfki-1(cer1)_peaks_peak_2688	.	1.73004	9.32938	8.14723	Promoter	3	8232578	8234463	1886	1	C02F5.6b	0
C02F5.6	chrIII	8229215	8234631	5417	*	H3K36_ikb-1(nr2027)_peaks_peak_2670	.	1.69175	8.97669	7.79562	Promoter	3	8232578	8234463	1886	1	C02F5.6b	0
C02F5.6	chrIII	8229169	8234723	5555	*	H3K36_WT_peaks_peak_2863	.	1.76197	9.42645	8.09606	Promoter	3	8232578	8234463	1886	1	C02F5.6b	0
C02F5.8	chrIII	8239677	8240027	351	*	H3K27_ikb-1(nr2027)_peaks_peak_3602	.	1.30157	2.26574	1.36063	Promoter	3	8237924	8239352	1429	2	C02F5.8	-325
C02G6.1	chrV	5862139	5893360	31222	*	H3K27_ikb-1(nr2027)_peaks_peak_6816	.	1.37996	2.82775	1.70255	Promoter	5	5876353	5879925	3573	1	C02G6.1	0
C02G6.2	chrV	5865517	5876137	10621	*	H3K27_nfki-1(cer1)_peaks_peak_6961	.	1.36131	2.78479	1.46049	Promoter	5	5872067	5874897	2831	1	C02G6.2	0
C02G6.2	chrV	5868730	5873036	4307	*	H3K27_WT_peaks_peak_6291	.	1.41138	3.21412	1.46579	Promoter	5	5872067	5874897	2831	1	C02G6.2	0
C02G6.3	chrV	5880090	5882944	2855	*	H3K27_WT_peaks_peak_6294	.	1.36899	2.73493	1.23916	Promoter	5	5881094	5882433	1340	1	C02G6.3	0
C02G6.3	chrV	5879975	5882075	2101	*	H3K27_nfki-1(cer1)_peaks_peak_6964	.	1.38573	3.09829	1.60641	Promoter	5	5881094	5882433	1340	1	C02G6.3	0
C02G6.4	chrV	5877048	5878513	1466	*	H3K27_WT_peaks_peak_6293	.	1.35059	2.46777	1.09406	Promoter	5	5877463	5877483	21	1	C02G6.4	0
C02G6.4	chrV	5877014	5877467	454	*	H3K27_nfki-1(cer1)_peaks_peak_6962	.	1.43394	3.57237	1.81864	Promoter	5	5877463	5877483	21	1	C02G6.4	0
C02G6.4	chrV	5878283	5878507	225	*	H3K27_nfki-1(cer1)_peaks_peak_6963	.	1.38901	3.00861	1.56558	Promoter	5	5877463	5877483	21	1	C02G6.4	820
C02G6.5	chrV	5873912	5875360	1449	*	H3K27_WT_peaks_peak_6292	.	1.42801	3.32562	1.51163	Promoter	5	5873284	5873433	150	2	C02G6.5	-479
C02H6.1	chrV	7388768	7389607	840	*	H3K27_WT_peaks_peak_6527	.	1.48021	3.91026	1.77139	Promoter	5	7388371	7389852	1482	2	C02H6.1	245
C02H6.1	chrV	7387327	7390351	3025	*	H3K27_nfki-1(cer1)_peaks_peak_7135	.	1.41238	3.38925	1.72922	Promoter	5	7388371	7389852	1482	2	C02H6.1	0
C02H6.1	chrV	7387124	7391305	4182	*	H3K27_ikb-1(nr2027)_peaks_peak_6948	.	1.38625	2.87333	1.73655	Promoter	5	7388371	7389852	1482	2	C02H6.1	0
C02H7.1	chrX	763598	766233	2636	*	H3K27_ikb-1(nr2027)_peaks_peak_8504	.	1.35357	2.46641	1.48129	Promoter	6	763768	766732	2965	1	C02H7.1	0
C02H7.1	chrX	761877	762505	629	*	H3K27_ikb-1(nr2027)_peaks_peak_8503	.	1.30272	2.02326	1.19722	Promoter	6	763768	766732	2965	1	C02H7.1	-1263
C02H7.1	chrX	764664	766560	1897	*	H3K27_WT_peaks_peak_8536	.	1.44048	3.43151	1.55545	Promoter	6	763768	766732	2965	1	C02H7.1	896
C02H7.1	chrX	762874	763566	693	*	H3K27_WT_peaks_peak_8535	.	1.39446	2.93266	1.32882	Promoter	6	763768	766732	2965	1	C02H7.1	-202
C02H7.2	chrX	733715	735947	2233	*	H3K27_WT_peaks_peak_8530	.	1.40123	3.00978	1.36365	Promoter	6	731159	735671	4513	2	C02H7.2	0
C02H7.2	chrX	731319	735380	4062	*	H3K27_nfki-1(cer1)_peaks_peak_8899	.	1.37863	2.93029	1.5273	Promoter	6	731159	735671	4513	2	C02H7.2	291
C02H7.2	chrX	731330	738887	7558	*	H3K27_ikb-1(nr2027)_peaks_peak_8500	.	1.3746	2.72865	1.64242	Promoter	6	731159	735671	4513	2	C02H7.2	0
C02H7.2	chrX	736322	738832	2511	*	H3K27_nfki-1(cer1)_peaks_peak_8900	.	1.36489	2.80126	1.45175	Promoter	6	731159	735671	4513	2	C02H7.2	-651
C02H7.3	chrX	756822	759118	2297	*	H3K27_nfki-1(cer1)_peaks_peak_8904	.	1.35413	2.65338	1.3846	Promoter	6	751210	759731	8522	2	C02H7.3a	613
C02H7.3	chrX	755911	758115	2205	*	H3K27_ikb-1(nr2027)_peaks_peak_8502	.	1.3653	2.679	1.59687	Promoter	6	751210	759731	8522	2	C02H7.3a	1616
C02H7.3	chrX	758045	759109	1065	*	H3K36_nfki-1(cer1)_peaks_peak_4964	.	1.32176	2.28072	1.42479	Promoter	6	751210	759731	8522	2	C02H7.3a	622
C02H7.3	chrX	758181	758400	220	*	H3K36_WT_peaks_peak_5178	.	1.31534	2.11217	1.2244	Promoter	6	751210	759731	8522	2	C02H7.3a	1331
C02H7.4	chrX	739833	754979	15147	*	H3K27_ikb-1(nr2027)_peaks_peak_8501	.	1.36508	2.6198	1.57468	Promoter	6	750575	750656	82	1	C02H7.4	0
C02H7.4	chrX	747416	752373	4958	*	H3K27_nfki-1(cer1)_peaks_peak_8902	.	1.36745	2.81964	1.45961	Promoter	6	750575	750656	82	1	C02H7.4	0
C02H7.4	chrX	753190	754570	1381	*	H3K27_nfki-1(cer1)_peaks_peak_8903	.	1.36037	2.71685	1.41809	Promoter	6	750575	750656	82	1	C02H7.4	2615
C02H7.4	chrX	747438	750620	3183	*	H3K27_WT_peaks_peak_8533	.	1.39276	2.976	1.35872	Promoter	6	750575	750656	82	1	C02H7.4	0
C02H7.4	chrX	751579	753134	1556	*	H3K27_WT_peaks_peak_8534	.	1.39426	2.92894	1.32434	Promoter	6	750575	750656	82	1	C02H7.4	1004
C02H7.5	chrX	740999	741671	673	*	H3K27_WT_peaks_peak_8531	.	1.36	2.59278	1.16509	Promoter	6	741792	741928	137	1	C02H7.5	-121
C02H7.5	chrX	742662	743995	1334	*	H3K27_WT_peaks_peak_8532	.	1.37065	2.67781	1.2038	Promoter	6	741792	741928	137	1	C02H7.5	870
C02H7.5	chrX	739766	746479	6714	*	H3K27_nfki-1(cer1)_peaks_peak_8901	.	1.3602	2.77596	1.45309	Promoter	6	741792	741928	137	1	C02H7.5	0
C03A3.1	chrX	11255465	11255855	391	*	H3K27_WT_peaks_peak_10263	.	1.34827	2.61415	1.18195	Promoter	6	11257296	11259916	2621	1	C03A3.1a	-1441
C03A3.1	chrX	11253319	11256624	3306	*	H3K27_ikb-1(nr2027)_peaks_peak_9910	.	1.36467	2.68062	1.62503	Promoter	6	11257296	11259916	2621	1	C03A3.1a	-672
C03A3.1	chrX	11257865	11259037	1173	*	H3K27_ikb-1(nr2027)_peaks_peak_9911	.	1.33676	2.35405	1.41782	Promoter	6	11257455	11260160	2706	1	C03A3.1b	410
C03A3.1	chrX	11257344	11260092	2749	*	H3K27_nfki-1(cer1)_peaks_peak_10496	.	1.32421	2.44622	1.29087	Promoter	6	11257455	11260160	2706	1	C03A3.1b	0
C03A3.2	chrX	11263838	11264507	670	*	H3K36_WT_peaks_peak_5501	.	1.30253	2.13722	1.24969	Promoter	6	11262783	11265824	3042	1	C03A3.2.2	1055
C03A3.3	chrX	11268480	11269799	1320	*	H3K27_nfki-1(cer1)_peaks_peak_10497	.	1.35249	2.61466	1.3687	Promoter	6	11267326	11268966	1641	2	C03A3.3	0
C03A3.3	chrX	11266955	11270098	3144	*	H3K27_ikb-1(nr2027)_peaks_peak_9912	.	1.3769	2.77121	1.66682	Promoter	6	11267326	11268966	1641	2	C03A3.3	0
C03A3.3	chrX	11266938	11269982	3045	*	H3K27_WT_peaks_peak_10264	.	1.39699	3.01002	1.38069	Promoter	6	11267326	11268966	1641	2	C03A3.3	0
C03A3.4	chrX	11244065	11244877	813	*	H3K27_ikb-1(nr2027)_peaks_peak_9906	.	1.31833	2.24105	1.34522	Promoter	6	11241726	11241949	224	2	C03A3.4	-2116
C03A3.6	chrX	11271194	11287923	16730	*	H3K27_ikb-1(nr2027)_peaks_peak_9913	.	1.38701	2.88181	1.73586	Promoter	6	11272242	11272414	173	2	C03A3.6	0
C03A3.6	chrX	11271059	11282283	11225	*	H3K27_nfki-1(cer1)_peaks_peak_10498	.	1.35985	2.74211	1.43183	Promoter	6	11272242	11272414	173	2	C03A3.6	0
C03A3.6	chrX	11271238	11275349	4112	*	H3K27_WT_peaks_peak_10265	.	1.3841	2.82284	1.27311	Promoter	6	11272242	11272414	173	2	C03A3.6	0
C03A3.7	chrX	11246884	11247419	536	*	H3K27_nfki-1(cer1)_peaks_peak_10494	.	1.30871	2.25869	1.18661	Promoter	6	11248004	11248203	200	2	C03A3.7	784
C03A3.7	chrX	11245952	11246508	557	*	H3K27_ikb-1(nr2027)_peaks_peak_9907	.	1.29059	1.94313	1.14981	Promoter	6	11248004	11248203	200	2	C03A3.7	1695
C03A3.7	chrX	11248575	11248848	274	*	H3K27_ikb-1(nr2027)_peaks_peak_9908	.	1.36481	2.63356	1.60496	Promoter	6	11248004	11248203	200	2	C03A3.7	-372
C03A3.8	chrX	11251630	11251901	272	*	H3K27_ikb-1(nr2027)_peaks_peak_9909	.	1.26578	1.78532	1.0467	Promoter	6	11252511	11252602	92	1	C03A3.8	-610
C03A3.t1	chrX	11253457	11256307	2851	*	H3K27_nfki-1(cer1)_peaks_peak_10495	.	1.35867	2.82826	1.48653	Promoter	6	11252525	11252597	73	2	C03A3.t1	-860
C03A3.t1	chrX	11253839	11254601	763	*	H3K27_WT_peaks_peak_10262	.	1.3596	2.72195	1.23566	Promoter	6	11252525	11252597	73	2	C03A3.t1	-1242
C03A7.10	chrV	5164925	5179282	14358	*	H3K27_ikb-1(nr2027)_peaks_peak_6743	.	1.40127	3.0075	1.81111	Promoter	5	5170898	5172917	2020	2	C03A7.10	0
C03A7.10	chrV	5173745	5174327	583	*	H3K27_WT_peaks_peak_6184	.	1.42067	3.24806	1.49284	Promoter	5	5170898	5172917	2020	2	C03A7.10	-828
C03A7.11	chrV	5177266	5178466	1201	*	H3K27_WT_peaks_peak_6185	.	1.41476	3.39923	1.55249	Promoter	5	5175010	5177240	2231	2	C03A7.11	-26
C03A7.11	chrV	5173739	5178038	4300	*	H3K27_nfki-1(cer1)_peaks_peak_6877	.	1.3799	3.02278	1.57168	Promoter	5	5175010	5177240	2231	2	C03A7.11	0
C03A7.13	chrV	5188932	5190542	1611	*	H3K36_nfki-1(cer1)_peaks_peak_4277	.	1.32272	2.29096	1.43459	Promoter	5	5191114	5192515	1402	2	C03A7.13	1973
C03A7.13	chrV	5188237	5190517	2281	*	H3K36_ikb-1(nr2027)_peaks_peak_4242	.	1.49807	4.09172	3.15573	Promoter	5	5191114	5192515	1402	2	C03A7.13	1998
C03A7.13	chrV	5191453	5192874	1422	*	H3K27_ikb-1(nr2027)_peaks_peak_6746	.	1.36048	2.60657	1.5727	Promoter	5	5191114	5192515	1402	2	C03A7.13	0
C03A7.13	chrV	5191390	5191865	476	*	H3K36_ikb-1(nr2027)_peaks_peak_4243	.	1.36261	2.58033	1.71595	Promoter	5	5191114	5192515	1402	2	C03A7.13	650
C03A7.13	chrV	5189263	5189649	387	*	H3K36_WT_peaks_peak_4514	.	1.3348	2.30745	1.40624	Promoter	5	5191114	5192515	1402	2	C03A7.13	2866
C03A7.13	chrV	5191601	5192879	1279	*	H3K27_nfki-1(cer1)_peaks_peak_6880	.	1.31125	2.25852	1.18174	Promoter	5	5191114	5192515	1402	2	C03A7.13	0
C03A7.13	chrV	5188126	5190559	2434	*	H3K27_ikb-1(nr2027)_peaks_peak_6745	.	1.49491	4.07627	2.42666	Promoter	5	5191114	5192515	1402	2	C03A7.13	1956
C03A7.13	chrV	5189238	5190007	770	*	H3K27_WT_peaks_peak_6186	.	1.37349	2.70325	1.21502	Promoter	5	5191114	5192515	1402	2	C03A7.13	2508
C03A7.13	chrV	5191551	5191811	261	*	H3K27_WT_peaks_peak_6187	.	1.46402	3.72901	1.69342	Promoter	5	5191114	5192515	1402	2	C03A7.13	704
C03A7.13	chrV	5188819	5190094	1276	*	H3K27_nfki-1(cer1)_peaks_peak_6879	.	1.44501	3.73311	1.87579	Promoter	5	5191114	5192515	1402	2	C03A7.13	2421
C03A7.14	chrV	5194829	5197085	2257	*	H3K27_nfki-1(cer1)_peaks_peak_6881	.	1.36022	2.74096	1.43333	Promoter	5	5192977	5194592	1616	2	C03A7.14	-237
C03A7.14	chrV	5194584	5202328	7745	*	H3K27_ikb-1(nr2027)_peaks_peak_6747	.	1.38449	2.79706	1.68659	Promoter	5	5192977	5194592	1616	2	C03A7.14	0
C03A7.14	chrV	5196062	5196291	230	*	H3K36_ikb-1(nr2027)_peaks_peak_4244	.	1.41732	3.10068	2.20841	Promoter	5	5192977	5194592	1616	2	C03A7.14	-1470
C03A7.15	chrV	5159961	5160443	483	*	H3K27_ikb-1(nr2027)_peaks_peak_6741	.	1.37005	2.68667	1.62803	Promoter	5	5160605	5160751	147	1	C03A7.15	-162
C03A7.15	chrV	5160049	5160353	305	*	H3K27_nfki-1(cer1)_peaks_peak_6874	.	1.39148	3.18484	1.64397	Promoter	5	5160605	5160751	147	1	C03A7.15	-252
C03A7.2	chrV	5183761	5184763	1003	*	H3K27_nfki-1(cer1)_peaks_peak_6878	.	1.38882	3.02985	1.57156	Promoter	5	5181896	5183701	1806	1	C03A7.2	1865
C03A7.2	chrV	5183640	5185471	1832	*	H3K27_ikb-1(nr2027)_peaks_peak_6744	.	1.39805	2.90996	1.75832	Promoter	5	5181896	5183701	1806	1	C03A7.2	1744
C03A7.2	chrV	5183653	5185395	1743	*	H3K36_ikb-1(nr2027)_peaks_peak_4241	.	1.39482	2.9101	2.02898	Promoter	5	5181896	5183701	1806	1	C03A7.2	1757
C03A7.2	chrV	5183869	5185397	1529	*	H3K36_nfki-1(cer1)_peaks_peak_4276	.	1.38798	3.00371	2.11329	Promoter	5	5181896	5183701	1806	1	C03A7.2	1973
C03A7.3	chrV	5164854	5172829	7976	*	H3K27_nfki-1(cer1)_peaks_peak_6876	.	1.39529	3.13829	1.62149	Promoter	5	5165710	5167225	1516	1	C03A7.3	0
C03A7.3	chrV	5164949	5166888	1940	*	H3K27_WT_peaks_peak_6182	.	1.40105	3.11372	1.41352	Promoter	5	5165710	5167225	1516	1	C03A7.3	0
C03A7.5	chrV	5150774	5158422	7649	*	H3K27_ikb-1(nr2027)_peaks_peak_6740	.	1.40815	3.06344	1.85015	Promoter	5	5154042	5155501	1460	2	C03A7.5	0
C03A7.5	chrV	5153255	5158423	5169	*	H3K27_nfki-1(cer1)_peaks_peak_6873	.	1.37353	2.91121	1.51793	Promoter	5	5154042	5155501	1460	2	C03A7.5	0
C03A7.6	chrV	5155852	5158121	2270	*	H3K27_WT_peaks_peak_6180	.	1.41646	3.18235	1.4474	Promoter	5	5156638	5157745	1108	2	C03A7.6	0
C03A7.7	chrV	5162077	5163188	1112	*	H3K27_nfki-1(cer1)_peaks_peak_6875	.	1.4225	3.47057	1.78255	Promoter	5	5160587	5161877	1291	2	C03A7.7	-200
C03A7.7	chrV	5162044	5163098	1055	*	H3K27_ikb-1(nr2027)_peaks_peak_6742	.	1.46258	3.59937	2.17972	Promoter	5	5160587	5161877	1291	2	C03A7.7	-167
C03A7.7	chrV	5162178	5163166	989	*	H3K27_WT_peaks_peak_6181	.	1.47543	3.88673	1.7675	Promoter	5	5160587	5161877	1291	2	C03A7.7	-301
C03A7.9	chrV	5168368	5171728	3361	*	H3K27_WT_peaks_peak_6183	.	1.46649	3.8338	1.74943	Promoter	5	5168259	5169670	1412	2	C03A7.9	0
C03B1.1	chrX	6371590	6376445	4856	*	H3K27_ikb-1(nr2027)_peaks_peak_9312	.	1.37079	2.79316	1.68716	Promoter	6	6373612	6375555	1944	1	C03B1.1	0
C03B1.1	chrX	6372087	6375249	3163	*	H3K27_nfki-1(cer1)_peaks_peak_9784	.	1.34732	2.70766	1.41998	Promoter	6	6373612	6375555	1944	1	C03B1.1	0
C03B1.1	chrX	6373702	6375501	1800	*	H3K27_WT_peaks_peak_9406	.	1.38578	2.91974	1.32506	Promoter	6	6373612	6375555	1944	1	C03B1.1	90
C03B1.10	chrX	6356954	6360240	3287	*	H3K27_ikb-1(nr2027)_peaks_peak_9309	.	1.34952	2.46694	1.47386	Promoter	6	6357711	6357919	209	2	C03B1.10	0
C03B1.12	chrX	6376772	6377445	674	*	H3K36_ikb-1(nr2027)_peaks_peak_5098	.	1.48094	3.85269	2.92744	Promoter	6	6376722	6377647	926	2	C03B1.12.2	202
C03B1.12	chrX	6379744	6381571	1828	*	H3K27_WT_peaks_peak_9407	.	1.37894	2.7688	1.25003	Promoter	6	6376401	6377651	1251	2	C03B1.12.1	-2093
C03B1.12	chrX	6376696	6377563	868	*	H3K36_nfki-1(cer1)_peaks_peak_5147	.	1.45777	3.78534	2.85774	Promoter	6	6376722	6377647	926	2	C03B1.12.2	84
C03B1.12	chrX	6376591	6377537	947	*	H3K36_WT_peaks_peak_5363	.	1.46662	3.73473	2.75041	Promoter	6	6376722	6377647	926	2	C03B1.12.2	110
C03B1.13	chrX	6337195	6338037	843	*	H3K27_nfki-1(cer1)_peaks_peak_9776	.	1.32885	2.42403	1.27882	Promoter	6	6335239	6337787	2549	2	C03B1.13	0
C03B1.13	chrX	6337243	6337970	728	*	H3K27_WT_peaks_peak_9399	.	1.36408	2.67364	1.21688	Promoter	6	6335239	6337787	2549	2	C03B1.13	0
C03B1.13	chrX	6337273	6337955	683	*	H3K27_ikb-1(nr2027)_peaks_peak_9305	.	1.30244	2.04161	1.21464	Promoter	6	6335239	6337787	2549	2	C03B1.13	0
C03B1.14	chrX	6358546	6360306	1761	*	H3K27_WT_peaks_peak_9402	.	1.4014	3.02267	1.3792	Promoter	6	6359372	6360724	1353	2	C03B1.14	418
C03B1.14	chrX	6360014	6360962	949	*	H3K27_nfki-1(cer1)_peaks_peak_9782	.	1.3648	2.80385	1.47149	Promoter	6	6359372	6360724	1353	2	C03B1.14	0
C03B1.14	chrX	6361601	6361948	348	*	H3K27_ikb-1(nr2027)_peaks_peak_9310	.	1.43471	3.32165	2.00697	Promoter	6	6359372	6360724	1353	2	C03B1.14	-877
C03B1.15	chrX	6338810	6339963	1154	*	H3K27_ikb-1(nr2027)_peaks_peak_9306	.	1.3659	2.67828	1.62362	Promoter	6	6338889	6338909	21	1	C03B1.15	0
C03B1.15	chrX	6339208	6340485	1278	*	H3K27_nfki-1(cer1)_peaks_peak_9777	.	1.3703	2.88208	1.5148	Promoter	6	6338889	6338909	21	1	C03B1.15	319
C03B1.16	chrX	6371867	6372222	356	*	H3K27_WT_peaks_peak_9405	.	1.3349	2.47592	1.11236	Promoter	6	6371340	6371428	89	2	C03B1.16	-439
C03B1.2	chrX	6367683	6369695	2013	*	H3K27_WT_peaks_peak_9404	.	1.38443	2.90655	1.3341	Promoter	6	6367578	6373121	5544	1	C03B1.2	105
C03B1.2	chrX	6363048	6370645	7598	*	H3K27_ikb-1(nr2027)_peaks_peak_9311	.	1.3845	2.85011	1.72085	Promoter	6	6367578	6373121	5544	1	C03B1.2	0
C03B1.2	chrX	6362860	6370629	7770	*	H3K27_nfki-1(cer1)_peaks_peak_9783	.	1.36861	2.84203	1.48415	Promoter	6	6367578	6373121	5544	1	C03B1.2	0
[truncated: 48,228 more rows]
